# Supplementary material for: Lineage-Specific Associations between the Resistome and Mobilome across 10,500 Globally Distributed Acinetobacter baumannii Genomes
Source: Comput Struct Biotechnol J. 2026 Jun 9;35(1):0123. doi: 10.34133/csbj.0123 (PMC13247313; doi:10.34133/csbj.0123)
Supplement: Supplementary 1 — Figs. S1 to S10 Tables S1 to S29 [file csbj.0123.f1.zip › Supplementary_Final.xlsx]

## Sheet: S1_QC_summary
Metric	N	Mean	Median	Std	Min	P5	P95	Max
CheckM completeness (%)	10500	99.54	99.64	0.47	96.78	98.58	99.94	99.95
CheckM contamination (%)	10500	0.55	0.25	0.6	0.02	0.17	1.66	4.87
Number of contigs	10500	91.2	88	57.03	1	2	183	499
Contig N50 (bp)	10500	584738	140380	1.20075e+06	50043	62089	3.9775e+06	4364474
Genome size (bp)	10500	3.97614e+06	3970613	116410	3426825	3.79756e+06	4.17602e+06	4613804
GC content (%)	10500	39	39	0.08	38.5	39	39	40

## Sheet: S2_PRISMA_counts
Step	Count
Identified A. baumannii assemblies in NCBI Assembly	47558
Retained RefSeq-annotated assemblies after excluding non-RefSeq, MAGs, atypical assemblies	11900
Excluded due to missing CheckM contamination	63
Excluded due to failing QC thresholds (any of: contamination>5, contigs>500, N50<50 kb)	1337
Final QC-passed genomes included in analyses	10500

## Sheet: S3_Assembly_levels
Dataset	Assembly_level	Count
RefSeq (n=11,900)	Contig	7681
RefSeq (n=11,900)	Scaffold	3229
RefSeq (n=11,900)	Complete Genome	915
RefSeq (n=11,900)	Chromosome	75
QC-passed (n=10,500)	Contig	6730
QC-passed (n=10,500)	Scaffold	2798
QC-passed (n=10,500)	Complete Genome	908
QC-passed (n=10,500)	Chromosome	64

## Sheet: S4_Country_distribution
Country	Count
China	2919
USA	1244
Unknown	940
Thailand	610
India	417
Germany	338
Australia	258
Brazil	250
South Africa	240
France	237
Mexico	234
South Korea	185
Singapore	173
Russia	149
Malaysia	111
Saudi Arabia	99
Pakistan	94
Switzerland	90
Spain	90
Lebanon	75
Canada	65
Chile	64
Egypt	63
Ireland	61
not applicable	61
Romania	60
Nigeria	57
United Kingdom	57
Argentina	56
Tunisia	56
Greece	55
Vietnam	55
Serbia	54
Tanzania	54
Afghanistan	52
Paraguay	51
Italy	51
Belgium	48
Netherlands	39
Hungary	38
Portugal	38
Kuwait	37
Ukraine	37
Taiwan	35
Iraq	33
Bangladesh	30
Botswana	28
Peru	27
Czechia	26
Kenya	26
Georgia	23
Turkey	22
not provided	21
Ghana	21
Honduras	19
Croatia	19
Bolivia	16
Israel	15
Iran	15
Japan	14
Philippines	12
Hong Kong	12
Nepal	11
Niger	10
Sudan	9
Poland	9
Morocco	8
Indonesia	7
Reunion	6
Ecuador	5
Rwanda	5
Dominican Republic	5
Jordan	4
Kazakhstan	4
Ethiopia	3
Not applicable	3
Sweden	3
Trinidad and Tobago	3
Senegal	3
Fiji	3
not determined	2
Guatemala	2
Colombia	2
Venezuela	2
Denmark	2
Puerto Rico	2
Estonia	1
Benin	1
Cote d'Ivoire	1
Luxembourg	1
Lithuania	1
Slovakia	1
Finland	1
Cambodia	1
Uganda	1
Togo	1
United Arab Emirates	1

## Sheet: S5_Isolation_source
Isolation_source_clean	Count
Unknown	2710
Sputum	1918
Blood	1200
Wound/skin/soft tissue	540
Urine	384
Respiratory specimen	330
Tracheal aspirate/secretion	272
Blood culture	194
Environmental	189
Body fluid	178
Endotracheal aspirate	169
Rectal swab	142
Bronchoalveolar lavage	124
Device-associated specimen	76
Cerebrospinal fluid	75
ICU	72
hospital	65
Throat swab	63
food	60
Draining-Matting Conveyor	48
Pus	41
wastewater	35
Tissue	31
Stool/feces	30
embryonic death	28
Surveillance	27
patient	27
clinical isolate	26
bile	24
BALF	24
groin	24
chick-box-paper	23
oral sawb	23
Grass with Chicken Manure	22
trach asp	20
Intensive Care Unit	20
pus	19
nosocomial	19
sp	18
Sputums	17
bedside rail in hospital intensive care unit	17
-	17
alcohol foam dispenser in hospital intensive care unit	16
Control Grass (No Manure)	15
secretion	14
lab	14
clinical	14
bedside light switch in hospital intensive care unit	14
MiniBAL	14
swab	14
Tankmilk	13
Turkey meat	13
nursing call button in hospital intensive care unit	13
equine	13
env	13
oral swab	13
tissue	12
fomites	11
lumbar liquor	11
Phlegm	11
not available: to be reported later	10
Background Grass (no manure on field)	10
aspirate	10
washroom sink in hospital intensive care unit	10
Central venous access devices	10
st	10
clinical sample	10
Grass with Cow Manure	9
trachea	9
inpatient	9
vent. liquor	9
Hospital Wastewater	9
Tissues	9
Seoul National University Bundang Hospital Intensive Care Unit	9
nasopharynx	8
Nanchang	8
Surveillance swab	8
ur	8
Secretion	8
other	8
air	8
Surfaces surveillance	7
laboratory	7
purulent discharge	7
expectoration	7
Trach Asp	7
Care cart	7
environmental isolate	7
Urinary source	7
human	7
Paramedical personnel	6
nose swab	6
bone	6
clean room of pharmaceutical factory	6
ETT secretion	6
liquor	6
ETT	6
Screening	6
Eye specimen	6
Throat sample	5
Grass with Pig Manure	5
ETTA	5
Beef meat	5
High-touch surfaces - Patient area B02	5
Severe Trauma Site	5
coastal area	5
screen	5
excreted bodily substance	5
C Tra Asp	5
warwound (surv)	5
bl	5
Unknow	5
draining liquid of kidney transplantation recipient	5
Bed	5
TS	5
school toilet	5
patient in hospital	4
petroleum in presence of CO2	4
leg tissue	4
Pulmonary secretion	4
Endobronchial tube	4
Drain	4
Bedside left button	4
Bedsheet	4
Chicken meat	4
C TRA ASP	4
Pork meat	4
manure	4
patient2	4
Deep site	4
not recorded	4
Pus culture	4
Mix chicken+turkey meat	3
Stethoscope	3
Intra-abdominal secretions	3
Retail chicken	3
Other fluids	3
bloodstream	3
Nasobronchial lavage	3
Bloodstream	3
Other secretions	3
Biological sample	3
Tracheobronchial aspirate	3
Burn wound	3
Lysogeny broth	3
not determined	3
anal swab	3
High-touch surfaces - Patient area A03	3
balf	3
Hip	3
Ear specimen	3
High-touch surfaces - Patient area A07	3
CNS	3
Catheter urine	3
Nosocomial	3
secretions	3
sterile tissue	3
choana	3
human clinical sample	3
tibia/osteomyelitis of diabetes patient	3
hospital drawer	3
Laboratory	3
Treatment table	2
rectum	2
environmental	2
throat	2
hospital wastewater	2
MISC	2
door handle	2
Bedside table	2
shrimp	2
boot swab	2
Hand	2
Manis javanica	2
Abs/pus/wd	2
Bone fragment	2
Inguinal swab	2
Ozama River	2
Dairy cattle manure	2
I.V. Cannula	2
Hospital Floor	2
unspecified swab	2
High-touch surfaces - Patient area B06	2
Covid-19 patient on mechanical ventilation	2
sterile body site	2
Biological	2
Bone biopsy	2
Retail Pork	2
Pulmonary	2
U CC	2
Bedsore	2
Bedsores	2
hospital bed	2
Anal margin	2
Nostril sample	2
sheep meat	2
unknown, clinical	2
Soap dispenser	2
Corneal scraping	2
sacrum	2
Groin swab	2
Ulcer	2
Expectoration	2
Post-chlorinated-WWTP	2
microbiological sample	2
NHS Scotland	2
lab-evolved strain	2
Bacterial strain	2
nosocomial spread of war-related MDR-ABC in a Canadian civilian hospital with origin from soldier evacuated via Landstuhl Regional Medical Center	2
anus	2
patient1	2
Handrails and levers on the resuscitation bed	2
Defibrillator	2
Drain tip	2
sacrum ulcer	2
Buttock	2
Syringe driver	2
chicken meat	2
nasal swab	2
Medical personnel	2
Nestling, choana	2
selected with meropenem showing different genome comparing to wild type (37662WT)	2
biopsy	2
Sink Basin	2
Urines	2
Isabela River	2
buffalo meat	2
milk	2
patient7	1
COVID-19 hospitalized patient in the Intensive Care Unit	1
perineum	1
Cannula	1
Pressure ulcer	1
bone culture	1
Sacral eschar	1
urethral swab	1
Intravenous pole	1
Sink- Patient bathroom B02	1
patient4	1
E.T Tube aspirate	1
perineal isolate	1
patient9	1
patient3	1
12 bed bar	1
patient10	1
peri-anal swab	1
patient16	1
patient15	1
perianal	1
screening swab	1
colostomy	1
conjuctiva	1
patient8	1
patient5	1
patient6	1
9 bed bar	1
patient13	1
Refrigerator handle	1
school toilet floor	1
Pus swab	1
IV line	1
Cathether	1
C misc (Bone/Left)	1
Nasotracheal aspiration	1
Expectorations	1
department of neurology	1
perianal swab	1
Dispensers for liquid soap and hand sanitizer	1
Vaginal secretion	1
Bloodstream infection	1
clinical specimen	1
bedsore	1
Fibrobronchoscope	1
Bedside right button	1
tracheostoma	1
Tejido ingle	1
periprosthetic liquid	1
hospital acquired infection	1
leg	1
Surveillance culture	1
Chair in hospital room	1
ulcer	1
LLE Tissue	1
Rawalpindi	1
subcutaneous flap	1
ND	1
SP	1
TIP CULTURE	1
hospital chair	1
discharge of drainage	1
Hospital ICU	1
Intercostal Tube site	1
maxillary sinus	1
neurosurgery department	1
intra-abdominal	1
hydroperitoneum	1
Pharyngeal swab	1
stoma swab	1
Umbilical cord secretions	1
hemoculture	1
Hand Swab	1
environmental swab	1
Hospital Effluent	1
Sink Plumbing Trap	1
Hydrothorax	1
Dialysate	1
Chlorinated-WWTP	1
surgical site	1
biological sample	1
Perianal swab	1
ATCC collection	1
hand	1
fibia, 57-yr-old man	1
Severe Trauma Site bone	1
High-touch surfaces - Patient area B01	1
Pancreatic secretion	1
seroperitoneum	1
Enviromental	1
pets	1
Door handle	1
Abscesses	1
Urinary catheterization	1
EB	1
Cornea secretion	1
Umbilicus	1
Penis swab	1
Bed end handrail	1
C Misc (L elbow Joint)	1
Disinfectant dispenser	1
egg shells	1
left stump	1
pharyngeal swab	1
AB122-PMB-135 mg/L-1% mucin-Rep4	1
AB121-PMB-0.5 mg/L-w/o mucin-Rep4	1
AB122-PMB-135 mg/L-1% mucin-Rep3	1
AB122-PMB-48 mg/L-1% mucin-Rep2	1
AB122-PMB-16 mg/L-w/o mucin-Rep1	1
AB122-PMB-128 mg/L-w/o mucin-Rep1	1
AB122-PMB-128 mg/L-w/o mucin-Rep2	1
Urinary culture	1
AB121-PMB-4 mg/L-w/o mucin-Rep2	1
Conjuctival scaping	1
lymphatic glanglion	1
patient12	1
fish	1
aerobic microbial decomposition of whole and defoliated guayule (retting)	1
Animal (cat)	1
AB121-PMB-0.5 mg/L-w/o mucin-Rep3	1
AB121-PMB-0.5 mg/L-w/o mucin-Rep2	1
Meropenem Evolution: AB18 WT2	1
Choanal swab of a migratory bird	1
Tissue - R leg	1
Ucc	1
Meropenem Evolution: AB18 Mutant 5	1
Meropenem Evolution: AB18 WT1	1
pus aspirate	1
bloodstream infection	1
Lab derived	1
AB121-PMB-1 mg/L-w/o mucin-Rep4	1
human gut	1
ulcer swab	1
AB121-PMB-0.25 mg/L-1% mucin-Rep3	1
AB121-PMB-0.5 mg/L-1% mucin-Rep2	1
AB121-PMB-0.5 mg/L-1% mucin-Rep3	1
AB121-PMB-13 mg/L-1% mucin-Rep4	1
Seine River	1
Faecal	1
experiment	1
Agar plate	1
TA	1
Tibia, osteotomy elitis	1
Plant microbiota	1
lab mutation of ATCC 17978	1
medical patient	1
stethoscope	1
sheep brocho-alveolar lavage	1
Room 7	1
Endotrachial secretions	1
Carriage	1
Cholesteatoma culture	1
Bone Marrow aspirate	1
Bed controller P22 BU23	1
Small Colon	1
Infusion stand P63 BU16	1
Bedside table P53 BU18	1
Locker P26 BU28	1
Nasojejunal tube P50 BU7	1
exudate (leg)	1
paper mill kaolin	1
Generated in lab from ATCC 17979	1
Cervical	1
sputm	1
Temperate monsoon climate	1
Andrias davidianus	1
Nasogastric tube P44 BU19	1
Clam	1
a rifampicin resistant derivative of strain ATCC17978	1
mouse gut	1
lake	1
cucumber rhizosphere	1
Meropenem Evolution: AB18 Mutant 3	1
Meropenem Evolution: AB18 Mutant 4	1
patient14	1
Sink- Patient bathroom B06	1
Faces	1
URT	1
right pelvis external fixator	1
surveillance swab	1
pyogenic fluids	1
Irrigation Solution	1
4 bed right side rail	1
Gall bladder	1
5 bed bar	1
4 bed left side rail	1
hydrothorax	1
leg bone	1
drainage liquid	1
Care for handlebars	1
Tissue Culture	1
cervix swab	1
Meropenem Evolution: AB18 Mutant 2	1
Hip joint	1
Electrocardiogram clip	1
Biological secretion	1
groin swab	1
High-touch surfaces - Patient area A06	1
abdomen	1
patient17	1
Other specimens	1
venous duct	1
Handrails and adjustment levers on an ICU bed	1
Secreta	1
Sink in common area	1
urinary	1
periprosthetic tissue	1
sterile tissue of foot	1
Trach aspirate	1
bone fragment	1
ventilation drainage	1
Lab-constructed pilB mutant	1
Tissue - L foot	1
U nephrostomy	1
Pus Culture	1
oil reservoir	1
Lab-constructed trxA mutant	1
Lab-constructed pilA mutant	1
Bone (R third metatarsal)	1
Biomedical waste site	1
Bone - 1st metatarsal	1
conjunctivitis	1
unpolluted field from farm land	1
precooked food	1
FDA-Stanford-Microbiome isolate	1
Meropenem Evolution: AB18 Mutant 1	1
pig meat	1
Retail pork	1
prawn tissue	1
C misc (sinus)	1
nose	1
Pelvic Fl	1
R BKA stump	1
NAg resistant derivative of parent strain ATCC 19606	1
Ag+ tolerant derivative of parent strain ATCC 19606	1
Nx resistant derivative of parent strain ATCC 19606	1
whole Stomoxys flies	1
Inpatient	1
Hospital effluent	1
T Tra Asp	1
Clinical (Tissue)	1
Fish gills	1
inner root	1
CSU	1

## Sheet: S6_Isolation_category
Isolation_category	Count
Respiratory	2801
Unknown	2710
Other/unspecified	1966
Bloodstream	1394
Wound/SSTI	543
Urinary	387
Environmental	189
Other body fluid	178
Gastrointestinal	172
Device-associated	76
CNS	75
Eye/Ear	9

## Sheet: S7_Country_mapping
raw_geographic_location	country_clean
USA:Georgia, Atlanta	USA
not applicable	not applicable
missing	Unknown
unknown	Unknown
Australia:Melbourne	Australia
Italy	Italy
Malaysia: Kuala Terengganu	Malaysia
Canada: Winnipeg	Canada
USA	USA
India: New Delhi	India
Mexico	Mexico
China:Zhejiang	China
India	India
Chile:Santiago	Chile
China:Shijiazhuang	China
China: Hangzhou, Sir Run Run Shaw Hospital ICU	China
Brazil: Salvador	Brazil
Viet Nam	Vietnam
Egypt: Alexandria	Egypt
Australia: Sydney	Australia
Mexico: Morelos, Cuernavaca	Mexico
Germany	Germany
Mexico: Monterrey, Nuevo Leon	Mexico
Nepal:Kathmandu	Nepal
Poland: Warsaw	Poland
China: Sichuan	China
China: Henan	China
India:Mumbai	India
China	China
Argentina:Buenos Aires	Argentina
United Kingdom: Nottingham	United Kingdom
Mexico: Guadalajara	Mexico
Belgium	Belgium
China: Hangzhou	China
China: Heilongjiang	China
China:Beijing	China
Paraguay: Itaugua	Paraguay
Taiwan	Taiwan
Ghana: Sekondi-Takoradi	Ghana
Mexico: Mexico City	Mexico
Singapore	Singapore
France: Paris	France
China:Hangzhou	China
Australia: Melbourne	Australia
South Korea:Daegu	South Korea
France	France
Australia: Brisbane	Australia
China:Tianjin	China
China:Liaoning	China
China:Guangdong	China
India: Kanpur	India
USA: Atlanta, GA	USA
South Korea: Busan	South Korea
Greece: Athens	Greece
China: Anhui	China
India: Vypin, Kochi, Kerala	India
France: Nice	France
China: Beijing	China
France: Marcy l'etoile	France
China:Shanghai	China
China: Hunan	China
Afghanistan	Afghanistan
China:Xinjiang	China
China:Nanchang	China
Lebanon	Lebanon
China:wenzhou	China
Pakistan: Sargodha district of the Punjab province	Pakistan
Turkey: Ankara	Turkey
USA: Arizona	USA
China:Jiangsu	China
Poland: Silesian Voivodeship, Sosnowiec	Poland
United Kingdom	United Kingdom
Unknown	Unknown
Turkey: Kayseri	Turkey
China:Luzhou	China
USA:DC	USA
USA:VA	USA
France: Nancy	France
Pakistan: Punjab	Pakistan
China:Hebei	China
China: Hubei	China
Saudi Arabia:Jeddah	Saudi Arabia
Russia:Moscow	Russia
Saudi Arabia:Medina	Saudi Arabia
Pakistan: Sindh, Karachi	Pakistan
Mexico: Torreon, Coahuila	Mexico
Argentina	Argentina
Thailand: Chiang Mai	Thailand
China: Guangdong	China
USA: WI	USA
China:Shanxi	China
China: Jiangsu Province, Yancheng City	China
United Kingdom: University of Birmingham, School of Biosciences	United Kingdom
Iran	Iran
USA: California	USA
USA:Valhalla	USA
Bolivia: Cochabamba	Bolivia
Cambodia:Phnom Penh	Cambodia
Bolivia	Bolivia
Canada:Montreal	Canada
South Korea:Busan	South Korea
South Korea:Daejeon	South Korea
not collected	Unknown
Ukraine	Ukraine
Saudi Arabia:Riyadh	Saudi Arabia
South Korea: Hwaseong-si	South Korea
USA: Walter Reed Army Medical Center	USA
China: Shenzhen	China
Nepal: Kathmandu	Nepal
USA:Georgia,Atlanta	USA
Greece	Greece
Thailand: Bangkok	Thailand
Mexico: Monterrey NL	Mexico
South Korea: Republic of	South Korea
South Korea: Chungbuk	South Korea
South Korea	South Korea
Hong Kong	Hong Kong
Australia	Australia
China: Sichuan, Chengdu	China
China:Jinan	China
USA:Georga, Atlanta	USA
South Korea: Seoul	South Korea
South Korea:Jeonju	South Korea
China: Hebei	China
Mexico: Culiacan, Sinaloa	Mexico
Netherlands	Netherlands
Mexico: San Luis Potosi	Mexico
USA:MD	USA
China:Yangzhou	China
Spain	Spain
China: Haining	China
South Korea: Jeonbuk	South Korea
Thailand	Thailand
South Korea:Gyeonggi	South Korea
China: Zhuhai	China
China: Lushi County, Sanmenxia City, Henan Provience	China
Malaysia	Malaysia
Mexico: Baja California	Mexico
USA: Maryland	USA
Finland	Finland
USA: St. Louis	USA
China: Shandong	China
China:Kunming	China
China:Nanjing	China
Saudi Arabia:Al-Ahsa	Saudi Arabia
China: Guangzhou	China
Georgia	Georgia
China: Shanghai	China
Thailand:Eastern region hospital	Thailand
India: Vellore	India
Iraq	Iraq
Canada	Canada
Japan:Tokyo	Japan
China: Jiangxi	China
Netherlands: Leiden	Netherlands
Japan:Osaka	Japan
Poland	Poland
China: Meizhou	China
Canada: Edmonton	Canada
USA: North Carolina, Chapel Hill	USA
China: Xinjiang	China
Nigeria: Ibadan, Oyo State	Nigeria
China: Zhejiang, Hangzhou	China
China:Chongqing	China
China:Zhuhai	China
Egypt	Egypt
Japan	Japan
China:Xi'an	China
France: Brest	France
China: Linyi	China
Tanzania: Dar es Salaam	Tanzania
China:Changsha	China
USA: Boston	USA
China: Jiangsu	China
China: Xi'an	China
China: Shanxi	China
Australia: Flinders	Australia
Colombia	Colombia
not available	Unknown
France: Cayenne	France
Netherlands:Rotterdam	Netherlands
France: Montferneil	France
China: Nantong, jiangsu province	China
China: Jiangxi, Nanchang	China
China: Shandong, Jinan	China
India: Kalamukku, Kochi, Kerala	India
South Korea: Chungnam	South Korea
USA: Oregon	USA
China: Guangzhou,Guangdong	China
Not applicable	Not applicable
South Korea: Jeonju	South Korea
China: Hunan, Changsha	China
China:Guangdong province	China
Mexico: Cuernavaca	Mexico
China: Zhengzhou, Henan Province	China
Mexico: Ciudad de Mexico	Mexico
Mexico: Tlaxcala, La Magdalena Tlaltelulco	Mexico
Mexico: Estado de Mexico Santo Tomas de las Flores	Mexico
Malaysia: Kuala Terengganu, Terengganu	Malaysia
Mexico: Estado de Mexico, San Andres Ocotlan	Mexico
China:Guangzhou	China
China:nanjing	China
Australia: South Australia	Australia
China: Zhoushan	China
Canada:Toronto	Canada
Russia: Moscow	Russia
Australia: Westmead, Sydney	Australia
Mexico: Estado de Mexico, San Pedro Techuchulco	Mexico
Mexico: Veracruz Chinampa de Gorostiza	Mexico
China: Zhengzhou	China
China: shijiazhuang, Shanxi Norman Bethune Hospital	China
USA: Pittsburgh, Pennsylvania	USA
Portugal: Coimbra	Portugal
USA:Kansas	USA
Czech Republic	Czechia
USA: PA, Chesnut Hill	USA
Argentina: Buenos Aeres	Argentina
Canada: Quebec	Canada
Mexico: Acapulco, Guerrero	Mexico
China: Wenzhou	China
India: Broadway, Kochi, Kerala	India
China: Shaanxi	China
China:GuangZhou	China
India: kalamukku, Kochi, Kerala	India
China:Hainan	China
China: Tianjin	China
USA: San Diego	USA
China: Zheijiang	China
USA: Los Angeles County, California	USA
Italy: Rome	Italy
Canada: British Columbia	Canada
Canada: Ontario	Canada
USA: Pittsburgh	USA
Venezuela: Caracas	Venezuela
France: Lens	France
Brazil: Sao Paulo	Brazil
USA: Indiana	USA
Pakistan: Karachi, Dist. Malir	Pakistan
Argentina: Buenos Aires, San Andres, Hospital Zonal General de Agudos "General Manuel Belgrano", Zip B1604BSB	Argentina
USA: Johns Hopkins University, Baltimore, Maryland	USA
Poland:Warsaw	Poland
USA:Vancouver	USA
not determined	not determined
Russia	Russia
Switzerland	Switzerland
Fiji	Fiji
Germany: Frankfurt	Germany
Israel:Tel-Aviv	Israel
Brazil: Amapa	Brazil
Fiji: Suva	Fiji
Nigeria	Nigeria
India:Hyderabad	India
Rwanda	Rwanda
USA:Los Angeles	USA
Mexico:Aguascalientes state	Mexico
USA: Arkansas	USA
South Africa	South Africa
Thailand: Phayao	Thailand
Thailand: Narathiwat	Thailand
Pakistan	Pakistan
Thailand: Roi et	Thailand
Sweden: Gothenburg	Sweden
Thailand: Samut Songkhram	Thailand
Germany: Frankfurt Main	Germany
Morocco	Morocco
China:Wuxi	China
USA: DC	USA
Malaysia: Segamat	Malaysia
Ghana	Ghana
Spain: Murcia	Spain
USA: Pennsylvania, Pittsburgh	USA
Russia: Saint-Petersburg	Russia
Paraguay: Asuncion	Paraguay
Bangladesh	Bangladesh
Thailand: Ranong	Thailand
Canada: Winnipeg, MB	Canada
Brazil:Sao Paulo	Brazil
South Africa: Pretoria	South Africa
Canada: Ottawa	Canada
China: Wuxi	China
Spain: Leon	Spain
India: New Delhi, Safdarjung Hospital	India
USA: Birmingham, AL	USA
United Kingdom:Scotland	United Kingdom
Ireland: Johnstown Castle, Wexford	Ireland
Kuwait	Kuwait
India: Shillong	India
Thailand: Buri Ram	Thailand
Thailand: Songkhla	Thailand
China: Zhejiang	China
China: Hai nan	China
Saudi Arabia	Saudi Arabia
Mexico:Mexico City	Mexico
China:SiChuan	China
Viet Nam: Hanoi	Vietnam
USA: KY	USA
Germany: Alsfeld	Germany
Nigeria: Ekiti state	Nigeria
China: Nanchang	China
Canada:Sherbrooke	Canada
Estonia	Estonia
China: An hui	China
Botswana: Gaborone	Botswana
Malaysia: Kampung Sungai Pergam, Terengganu	Malaysia
Malaysia: Kampung Berua, Terengganu	Malaysia
India:Hersaghatta, Bengaluru, Karnataka	India
India: Assam, Garchuk	India
Germany: Berlin	Germany
not provided	not provided
Benin	Benin
South Africa: Eastern Cape	South Africa
China: Jianyang	China
Nigeria: Abuja	Nigeria
Tanzania	Tanzania
Singapore: Singapore General Hospital	Singapore
India:Shivaji Nagar, Bengaluru, Karnataka	India
Argentina: Buenos Aires	Argentina
Portugal	Portugal
Romania: Iasi	Romania
Thailand: Pattani	Thailand
Thailand: Phatthalung	Thailand
USA: UTSA	USA
China:Sichuan	China
Sudan: Khartoum	Sudan
Colombia: Norte de Santander	Colombia
Brazil: Guamare	Brazil
Dominican Republic:Santo Domingo	Dominican Republic
India:Yeshwanthpur, Bengaluru, Karnataka	India
India:Yelahanka, Bengaluru, Karnataka	India
South Africa:Mpumalanga	South Africa
Canada: South Nation River Basin, Ottawa, ON	Canada
India:Hebbal, Bengaluru, Karnataka	India
India:Bommasandra, Bengaluru, Karnataka	India
Luxembourg	Luxembourg
USA: Ohio	USA
India:Krishnarajapuram, Bengaluru, Karnataka	India
India: Mawlai	India
India: Laitumkhrah	India
India: Umiam	India
Spain: Barakaldo	Spain
Brazil: Porto Alegre	Brazil
Brazil	Brazil
Germany: Landstuhl	Germany
Ukraine: Vinnitsa	Ukraine
Brazil: Montes Claros	Brazil
France: Besancon	France
Canada: Agassiz, BC	Canada
India: Kolkata	India
Canada:London	Canada
Niger: Niamey	Niger
South Africa:KwaZulu-Natal	South Africa
Bangladesh: Dhaka	Bangladesh
Portugal: Porto	Portugal
Puerto Rico	Puerto Rico
Malaysia:Terengganu	Malaysia
India: Chandigarh	India
Russia: Tyumen region, river Iryum	Russia
Argentina: Buenos Aires City	Argentina
Australia:Sydney	Australia
China: Suzhou, Jiangsu Province	China
Mexico:Guadalajara	Mexico
Romania: Bucharest	Romania
Brazil: Botucatu	Brazil
USA:Wisconsin, Arlington	USA
Philippines: Manila	Philippines
China:Guangdong,Guangzhou	China
Russia: Barnaul	Russia
Russia: Nizhny Novgorod	Russia
Dominican Republic:Santo Domingo, Isabela River	Dominican Republic
Trinidad and Tobago: Trinidad	Trinidad and Tobago
Switzerland: Geneva	Switzerland
China: Shang Hai	China
Senegal: Dakar	Senegal
USA: Unknown	USA
Thailand: Satun	Thailand
Germany:Landstuhl	Germany
India: SRM Medical college, Hospital and Research Centre Kattankulathur	India
United Arab Emirates	United Arab Emirates
India: West Bengal	India
Honduras: Cortes, San Pedro Sula	Honduras
China: Shaanxi, Xi'an	China
USA: Chicago	USA
Peru: Lima	Peru
Brazil:Roraima	Brazil
Brazil: Recife	Brazil
USA: South Carolina	USA
Brazil: Aracaju	Brazil
South Africa: Limpopo	South Africa
China: Chengdu, Sichuan	China
South Korea: Gyeongsangbuk-do	South Korea
Thailand: Trang	Thailand
Russia: Krasnodar	Russia
Iraq:Baghdad	Iraq
China:Liaocheng	China
Serbia: Belgrade	Serbia
Brazil: Presidente Prudente	Brazil
Sudan	Sudan
Brazil: Mato Grosso, Pantanal	Brazil
China: Gungdong	China
Romania	Romania
Iraq: Baghdad	Iraq
Argentina: Ciudad Autonoma Buenos Aires	Argentina
Brazil:Belem	Brazil
China:Wuhu	China
Lithuania: Vilnius City Municipality	Lithuania
China:Anhui	China
India: Ahmedabad, Gujarat	India
China: hangzhou	China
China: Taizhou, Jiangsu Province	China
Brazil: Belem-PA	Brazil
China: Guangdong, Guangzhou	China
China:Gungdong	China
Tunisia	Tunisia
Nigeria:Kano	Nigeria
South Africa:North West Province	South Africa
Kenya:Nairobi	Kenya
Brazil: Sorocaba	Brazil
China: Beijing city	China
China:Taizhou	China
China: Heilongjiang, Haerbin	China
China: Hebei, Shijiazhuang	China
Pakistan: Lahore	Pakistan
India: Uttarakhand	India
China: Suzhou	China
Brazil: Piracicaba	Brazil
Russia: Rostov-on-Don	Russia
Spain:Madrid	Spain
USA: Texas	USA
Russia: Omsk	Russia
USA: California, Los Angeles County	USA
India: Telangana, Gandhi Medical College	India
Italy: Milan	Italy
Ethiopia	Ethiopia
Russia: Nizhniy Novgorod	Russia
Serbia	Serbia
China:Hanzhong	China
Australia: Adelaide	Australia
Honduras: Francisco Morazan, Tegucigalpa	Honduras
China: Ningbo	China
China:Shenzhen	China
France: Fort de France	France
Malaysia: Terengganu	Malaysia
Ecuador: Quito	Ecuador
China: Zhejiang, Jinhua Hospital	China
South Africa: Johannesburg	South Africa
Turkey:Kayseri	Turkey
China:Shaoxing	China
China: Shanxi, Taiyuan	China
Brazil: Sao Paulo, Sao Paulo	Brazil
Chile:Talca	Chile
Malaysia: Kuala Lumpur	Malaysia
Chile:Puerto Montt	Chile
India:Maharashtra, Pune	India
Romania: Cluj	Romania
South Africa:Gauteng	South Africa
China: chongqing	China
Hungary	Hungary
South Africa:Pretoria	South Africa
China: Jiangsu, Nanjing	China
Croatia	Croatia
South Africa: Pretroia	South Africa
Israel: Tel Aviv	Israel
Kenya:Kisumu	Kenya
China:Gansu	China
Kenya:Kericho	Kenya
Brazil: Londrina	Brazil
Turkey: Nigde	Turkey
Thailand: Yala	Thailand
USA: Alaska	USA
South Korea: Jeollabuk-do	South Korea
USA:Washington, DC	USA
United Kingdom: London	United Kingdom
China: Harbin	China
Malaysia: Kelantan	Malaysia
South Africa: Centurion	South Africa
Egypt: Mansoura	Egypt
China: Henan, Zhengzhou	China
China:Jinhua	China
USA:Arizona	USA
Iran:Tehran	Iran
India: Indore	India
Romania: Galati	Romania
Malaysia: Pahang	Malaysia
USA: Nebraska	USA
Russia: Northern region of Western Siberia	Russia
Spain: Sevilla	Spain
Russia: Kazan	Russia
Cote d'Ivoire	Cote d'Ivoire
USA:Aurora, CO	USA
Philippines: Pasig	Philippines
Russia: Nizhny Tagil	Russia
India: NewDelhi	India
China:Henan	China
Russia: Tolyatti	Russia
USA:Alaska	USA
Reunion	Reunion
Thailand: Nakhon Ratchasima	Thailand
Romania: Targoviste	Romania
Brazil: Rio de Janeiro	Brazil
Italy: Naples	Italy
Brazil: Campinas	Brazil
France: Mulhouse	France
Brazil: Assis	Brazil
Brazil:Pelotas	Brazil
Italy:Naples	Italy
USA: Washington, DC	USA
Malaysia: Selangor	Malaysia
Mexico: Mexico city	Mexico
Thailand: Phuket	Thailand
China: Nanjing, Jiangsu Province	China
China: Anhui, Hefei	China
China: Ningxia	China
China: Fujian, Fuzhou	China
Croatia: Zagreb	Croatia
China:Yancheng	China
Malaysia: Perak	Malaysia
Ghana: Kumasi	Ghana
Malaysia: Hospital Sultan Abdul Aziz Shah, Universiti Putra Malaysia	Malaysia
Brazil: Hospital das Clinicas, Sao Paulo	Brazil
Chile:Temuco	Chile
Kenya:Kisii	Kenya
China: Liaoning	China
Tunisia: Tunis, Mohamed Kassab Hospital	Tunisia
Peru	Peru
France: Le Lamentin	France
Brazil: Vitoria	Brazil
South Africa: Rustenburg	South Africa
Switzerland: St. Gallen	Switzerland
India: Nadiad, Gujarat	India
Argentina: Rosario, Santa Fe	Argentina
India: Chattisgarh, Jan Swasthya Sahyog	India
Brazil: Guarulhos	Brazil
South Africa: Kempton Park	South Africa
Jordan: Amman	Jordan
China: Hubei, Wuhan	China
India:Assam,Guwahati	India
Thailand: Nakhon Pathom	Thailand
Thailand: Nong Khai	Thailand
South Korea: Gyeonggi-do	South Korea
Chile:La Serena	Chile
Brazil: Tupa	Brazil
Thailand: Suphan Buri	Thailand
Saudi Arabia: Makkah	Saudi Arabia
South Africa: KwaZulu-Natal	South Africa
Chile:Talcahuano	Chile
Georgia: Tbilisi	Georgia
Australia: Cairns	Australia
India:Tamilnadu	India
Thailand: Nakhon Phanom	Thailand
Saudi Arabia: Riyadh	Saudi Arabia
Thailand: northeastern region	Thailand
India:Vellore	India
Malaysia: Sarawak	Malaysia
Honduras	Honduras
Spain: Seville	Spain
India:Thiruvarur	India
India: Bhubaneswar	India
China:Inner Mongolia	China
Iran: Sanandaj	Iran
Slovakia	Slovakia
Thailand: Lampang	Thailand
Brazil:Sao Paulo, Sao Paulo	Brazil
Thailand: Pathum Thani	Thailand
Thailand: Prachin Buri	Thailand
Hungary: Budapest	Hungary
Chile:San Carlos	Chile
Romania:Bucharest	Romania
Chile:Concepcion	Chile
Portugal: Leiria	Portugal
USA: WA	USA
Russia: Petrozavodsk	Russia
Thailand: Khon Kaen	Thailand
Spain: Santander	Spain
Russia: Irkutsk	Russia
France: Caen	France
France: Strasbourg	France
Peru: Ayacucho	Peru
USA: New Jersey	USA
Italy: Piedmont	Italy
Russia: Krasnoyarsk	Russia
Indonesia: Bogor	Indonesia
USA: Washington	USA
USA: Lincoln County, Oregon	USA
Australia: Newcastle	Australia
USA: University of Chicago	USA
Romania:Children Hospital from Bucharest	Romania
Japan:Gifu	Japan
South Africa: Gauteng	South Africa
Bangladesh:Rajshahi	Bangladesh
India: Karnataka	India
Sudan: Khartoum, Military Hospital	Sudan
Chile: Talcahuano	Chile
China: Hangzhou, Zhejiang Province	China
Brazil: Uberlandia, MG	Brazil
Viet Nam: Ho Chi Minh City	Vietnam
Brazil: Caruaru	Brazil
Venezuela	Venezuela
Bangladesh: Dhaka Medical Collage and Hospital	Bangladesh
USA: Marion County, Oregon	USA
Puerto Rico: San Juan Hospital Area	Puerto Rico
France:Strasbourg	France
Brazil: Belo Horizonte	Brazil
France: Saint Laurent du Maroni	France
Chile: San Carlos	Chile
Chile: Santiago	Chile
Pakistan: Peshawar	Pakistan
South Africa: Western Cape	South Africa
Iraq:Anbar	Iraq
France: Suresnes	France
Russia: St.Petersburg	Russia
Russia:Nizhniy Novgorod	Russia
USA: Maryland, Bethesda	USA
Kenya: Kilifi	Kenya
Thailand: Suratthani	Thailand
Thailand: Phichit	Thailand
Italy: Turin	Italy
USA: Washington County, Oregon	USA
Sweden: Malmo	Sweden
Israel	Israel
Brazil: Rio Claro	Brazil
Jordan: Zarqa	Jordan
Kazakhstan	Kazakhstan
China: Yangzhou	China
Thailand: Udonthani	Thailand
USA: Tillamook County, Oregon	USA
India: Assam	India
Chile: Temuco	Chile
Brazil: Belem	Brazil
Bangladesh: Chattogram	Bangladesh
France: Auxerre	France
Pakistan: Multan	Pakistan
Kazakhstan: Astana	Kazakhstan
Russia: Perm	Russia
Pakistan: Rawalpindi	Pakistan
India: Chennai	India
Malaysia: HUSM Kubang Kerian	Malaysia
Brazil: Sertaozinho	Brazil
Germany:Heidelberg	Germany
USA: Linn County, Oregon	USA
Turkey	Turkey
South Africa: Cape Town	South Africa
Portugal: Lisbon	Portugal
Sudan: Khartoum, Soba University Hospital	Sudan
Jordan: Irbid	Jordan
Brazil: Araguari	Brazil
Thailand: Chaiyaphum	Thailand
USA: Multnomah County, Oregon	USA
USA:Clark County, Oregon	USA
Thailand: Chiang Rai	Thailand
Uganda: Kampala	Uganda
Japan:Hyogo	Japan
USA: Michigan	USA
France: Le Kremlin Bicetre	France
Sudan: Khartoum, Al-Braha Hospital	Sudan
Peru: Amazonas	Peru
Chile:Valparaiso	Chile
Turkey: Antalya	Turkey
Russia: Saint Petersburg	Russia
Mexico:Nuevo Leon, Guadalupe	Mexico
Bangladesh: Sylhet	Bangladesh
Tanzania: Mwanza	Tanzania
Togo: Lome	Togo
Guatemala	Guatemala
France:Tahiti	France
USA: Strain isolated from hospital outbreak in Los Angeles County and provided by the Los Angeles County Public Health Laboratory.	USA
France:Marseille	France
USA: Walter Reed Army Medical Center, Washington, DC	USA
USA: National Naval Medical Center, Bethesda, MD	USA
Czech Republic: Praha	Czechia
Netherlands: Utrecht	Netherlands
Czech Republic: Liberec	Czechia
Czech Republic: Tabor	Czechia
Netherlands: Rotterdam	Netherlands
Czech Republic: M. Boleslav	Czechia
Czech Republic: Pribram	Czechia
Saudi Arabia: Riyadh Armed Forces Hospital, Riyadh	Saudi Arabia
Czech Republic: Brno	Czechia
Czech Republic: Usti nad Labem	Czechia
Netherlands: Dordrecht	Netherlands
Iraq: Ibn Sina	Iraq
India:Parengepetti	India
India: MS	India
China: Beijing, 306th Hospital of People's Liberation Army	China
China: Hong Kong	China
Denmark: Rigshospitalet, Copenhagen	Denmark
Denmark: Copenhagen,Rigshospitalet	Denmark
China:Hong Kong, Queen Mary Hospital	China

## Sheet: S8_Source_mapping
raw_isolation_source	isolation_source_clean	isolation_category
urine	Urine	Urinary
Unknown	Unknown	Unknown
missing	Unknown	Unknown
unknown	Unknown	Unknown
blood	Blood	Bloodstream
hospital	hospital	Other/unspecified
Hip	Hip	Other/unspecified
Small Colon	Small Colon	Other/unspecified
blood culture	Blood culture	Bloodstream
sputum	Sputum	Respiratory
Bed controller_P22_BU23	Bed controller P22 BU23	Other/unspecified
cerebrospinal fluid	Cerebrospinal fluid	CNS
wound	Wound/skin/soft tissue	Wound/SSTI
bronchoalveolar lavage fluid	Bronchoalveolar lavage	Respiratory
Bronchial aspiration	Respiratory specimen	Respiratory
bronchial secretion	Respiratory specimen	Respiratory
bronchial lavage fluid	Respiratory specimen	Respiratory
Nanchang	Nanchang	Other/unspecified
Pus	Pus	Other/unspecified
Peritoneal dialysis fluid	Body fluid	Other body fluid
Bone Marrow aspirate	Bone Marrow aspirate	Other/unspecified
catheter tip	Device-associated specimen	Device-associated
Cholesteatoma culture	Cholesteatoma culture	Other/unspecified
Carriage	Carriage	Other/unspecified
swab	swab	Other/unspecified
bronchial	Respiratory specimen	Respiratory
whole blood	Blood	Bloodstream
Abs/pus/wd	Abs/pus/wd	Other/unspecified
MiniBAL	MiniBAL	Other/unspecified
respiratory	Respiratory specimen	Respiratory
Respiratory specimen	Respiratory specimen	Respiratory
Wound/Abscess	Wound/skin/soft tissue	Wound/SSTI
feces	Stool/feces	Gastrointestinal
not available	Unknown	Unknown
Throat sample	Throat sample	Other/unspecified
Lower respiratory tract	Respiratory specimen	Respiratory
pus	pus	Other/unspecified
BAL	Bronchoalveolar lavage	Respiratory
Urine (catheter)	Catheter urine	Urinary
Endotrachial secretions	Endotrachial secretions	Other/unspecified
Respiratory sample	Respiratory specimen	Respiratory
Rectal swab_P131_BU4	Rectal swab	Gastrointestinal
Catheter culture	Device-associated specimen	Device-associated
rectal swab	Rectal swab	Gastrointestinal
shrimp	shrimp	Other/unspecified
tracheal aspirate	Tracheal aspirate/secretion	Respiratory
Peritoneal fluid	Body fluid	Other body fluid
ENVIRONMENT	Environmental	Environmental
skin	Wound/skin/soft tissue	Wound/SSTI
Eye secretion	Eye specimen	Eye/Ear
Tracheal Aspirate/Wash	Tracheal aspirate/secretion	Respiratory
tracheal secretion	Tracheal aspirate/secretion	Respiratory
sheep brocho-alveolar lavage	sheep brocho-alveolar lavage	Other/unspecified
Sputum Culture	Sputum	Respiratory
trach asp	trach asp	Other/unspecified
Sepsis	Blood	Bloodstream
not available: to be reported later	not available: to be reported later	Other/unspecified
Blood Culture	Blood culture	Bloodstream
endotracheal tube	Endotracheal aspirate	Respiratory
ascites	Body fluid	Other body fluid
not collected	Unknown	Unknown
Secretion	Secretion	Other/unspecified
Bronchoscopic brushing	Bronchoalveolar lavage	Respiratory
Skin/Wound	Wound/skin/soft tissue	Wound/SSTI
not recorded	not recorded	Other/unspecified
mid stream urine	Urine	Urinary
balf	balf	Other/unspecified
stool	Stool/feces	Gastrointestinal
Agar plate	Agar plate	Other/unspecified
secretion	secretion	Other/unspecified
trachea	trachea	Other/unspecified
stethoscope	stethoscope	Other/unspecified
catheter	Device-associated specimen	Device-associated
medical patient	medical patient	Other/unspecified
Respiratory/sputum	Sputum	Respiratory
Tissue	Tissue	Other/unspecified
Bronchial	Respiratory specimen	Respiratory
lab mutation of ATCC 17978	lab mutation of ATCC 17978	Other/unspecified
tibia/osteomyelitis of diabetes patient	tibia/osteomyelitis of diabetes patient	Other/unspecified
Sputums	Sputums	Other/unspecified
Rectal swab_P87_BU24	Rectal swab	Gastrointestinal
Bronchoalveolar lavage fluid	Bronchoalveolar lavage	Respiratory
Bronchial fluid	Respiratory specimen	Respiratory
oral swab	oral swab	Other/unspecified
Seoul National University Bundang Hospital Intensive Care Unit	Seoul National University Bundang Hospital Intensive Care Unit	Other/unspecified
Deep Tracheal Aspirate Culture	Tracheal aspirate/secretion	Respiratory
Plant microbiota	Plant microbiota	Other/unspecified
Tibia, osteotomy elitis	Tibia, osteotomy elitis	Other/unspecified
Human sputum	Sputum	Respiratory
TA	TA	Other/unspecified
Infusion stand_P63_BU16	Infusion stand P63 BU16	Other/unspecified
urine, blood	Blood	Bloodstream
sterile body site	sterile body site	Other/unspecified
Blood, Central line	Blood	Bloodstream
other	other	Other/unspecified
Bedside table_P53_BU18	Bedside table P53 BU18	Other/unspecified
Locker_P26_BU28	Locker P26 BU28	Other/unspecified
abdominal fluid	Body fluid	Other body fluid
Nasojejunal tube_P50_BU7	Nasojejunal tube P50 BU7	Other/unspecified
exudate (leg)	exudate (leg)	Other/unspecified
soil	Environmental	Environmental
pleural effusion	Respiratory specimen	Respiratory
sacrum ulcer	sacrum ulcer	Other/unspecified
paper mill kaolin	paper mill kaolin	Other/unspecified
Pulmonary	Pulmonary	Other/unspecified
not known	Unknown	Unknown
Generated in lab from ATCC 17979	Generated in lab from ATCC 17979	Other/unspecified
Cervical	Cervical	Other/unspecified
selected with meropenem showing different genome comparing to wild type (37662WT)	selected with meropenem showing different genome comparing to wild type (37662WT)	Other/unspecified
Urine Culture	Urine	Urinary
cerebral-spinal fluid	Body fluid	Other body fluid
human	human	Other/unspecified
respiratory tract	Respiratory specimen	Respiratory
peritoneal abcess	Body fluid	Other body fluid
Tracheal secretion	Tracheal aspirate/secretion	Respiratory
Hospital environment	Environmental	Environmental
Not applicable	Unknown	Unknown
Nestling, choana	Nestling, choana	Other/unspecified
sputum of an intensive care unit patient at Meizhou People's Hospital	Sputum	Respiratory
right leg muscle, right leg fascia, central venous catheter, dialysis catheter, surface of the left leg ulcer, and left lower leg	Device-associated specimen	Device-associated
Water (artesian well)	Environmental	Environmental
soil/water/Rectum	Environmental	Environmental
Bronchial washing fluid	Respiratory specimen	Respiratory
BALF	BALF	Other/unspecified
bile	bile	Other/unspecified
Urinary source	Urinary source	Other/unspecified
sputm	sputm	Other/unspecified
Temperate monsoon climate	Temperate monsoon climate	Other/unspecified
hospital environment	Environmental	Environmental
Ventilator shelf_P101_BU22	Device-associated specimen	Device-associated
tissue	tissue	Other/unspecified
peripheral blood	Blood	Bloodstream
drainage fluid	Body fluid	Other body fluid
bodily fluid	Body fluid	Other body fluid
bronchoalveolar lavage	Bronchoalveolar lavage	Respiratory
Respiratory/Bronchial aspirate	Respiratory specimen	Respiratory
a feces sample of chicken origin	Stool/feces	Gastrointestinal
hip wound	Wound/skin/soft tissue	Wound/SSTI
Andrias davidianus	Andrias davidianus	Other/unspecified
Nasogastric tube_P44_BU19	Nasogastric tube P44 BU19	Other/unspecified
Clam	Clam	Other/unspecified
Endotracheal aspirate	Endotracheal aspirate	Respiratory
Draining-Matting Conveyor	Draining-Matting Conveyor	Other/unspecified
necrotic wound biopsy	Wound/skin/soft tissue	Wound/SSTI
clinical	clinical	Other/unspecified
patient	patient	Other/unspecified
human clinical sample	human clinical sample	Other/unspecified
Urinary source/catheter isolate	Device-associated specimen	Device-associated
a rifampicin resistant derivative of strain ATCC17978	a rifampicin resistant derivative of strain ATCC17978	Other/unspecified
Broncho alveoler lavaj	Bronchoalveolar lavage	Respiratory
groin	groin	Other/unspecified
wastewater	wastewater	Other/unspecified
Endotracheal Secretion	Endotracheal aspirate	Respiratory
lab-evolved strain	lab-evolved strain	Other/unspecified
mouse gut	mouse gut	Other/unspecified
field soil	Environmental	Environmental
Manis javanica	Manis javanica	Other/unspecified
rhizosphere soil	Environmental	Environmental
lake	lake	Other/unspecified
equine	equine	Other/unspecified
Feedlot Water bowl	Environmental	Environmental
cucumber rhizosphere	cucumber rhizosphere	Other/unspecified
Room 7	Room 7	Other/unspecified
throat swab	Throat swab	Respiratory
experiment	experiment	Other/unspecified
Faecal	Faecal	Other/unspecified
Seine River	Seine River	Other/unspecified
Animal (cat)	Animal (cat)	Other/unspecified
aerobic microbial decomposition of whole and defoliated guayule (retting)	aerobic microbial decomposition of whole and defoliated guayule (retting)	Other/unspecified
Blood culture	Blood culture	Bloodstream
ascitic fluid	Body fluid	Other body fluid
fish	fish	Other/unspecified
unavailable	Unknown	Unknown
nosocomial spread of war-related MDR-ABC in a Canadian civilian hospital with origin from soldier evacuated via Landstuhl Regional Medical Center	nosocomial spread of war-related MDR-ABC in a Canadian civilian hospital with origin from soldier evacuated via Landstuhl Regional Medical Center	Other/unspecified
Urine/Urinary tract	Urine	Urinary
Drainage basin water	Environmental	Environmental
Respiratory/BAL	Bronchoalveolar lavage	Respiratory
upper respiratory tract	Respiratory specimen	Respiratory
Wound exudate	Wound/skin/soft tissue	Wound/SSTI
Lysogeny broth	Lysogeny broth	Other/unspecified
patient12	patient12	Other/unspecified
wound swab	Wound/skin/soft tissue	Wound/SSTI
clinical sample	clinical sample	Other/unspecified
not determined	not determined	Other/unspecified
eye swab	Eye specimen	Eye/Ear
Rectal swabs	Rectal swab	Gastrointestinal
NHS Scotland	NHS Scotland	Other/unspecified
-	-	Other/unspecified
Upper respiratory tract	Respiratory specimen	Respiratory
Deep site	Deep site	Other/unspecified
microbiological sample	microbiological sample	Other/unspecified
alveolar lavage fluid	Body fluid	Other body fluid
environment	Environmental	Environmental
lymphatic glanglion	lymphatic glanglion	Other/unspecified
hospital surface	Environmental	Environmental
Conjuctival scaping	Conjuctival scaping	Other/unspecified
Urinary culture	Urinary culture	Other/unspecified
Screening	Screening	Other/unspecified
sputum and blood	Sputum	Respiratory
Soft tissue abscess	Wound/skin/soft tissue	Wound/SSTI
BAL (bronchoalveolar lavage)	Bronchoalveolar lavage	Respiratory
Rectal swab	Rectal swab	Gastrointestinal
AB122-PMB-135 mg/L-1%_mucin-Rep4	AB122-PMB-135 mg/L-1% mucin-Rep4	Other/unspecified
AB122-PMB-128 mg/L-w/o_mucin-Rep2	AB122-PMB-128 mg/L-w/o mucin-Rep2	Other/unspecified
AB122-PMB-128 mg/L-w/o_mucin-Rep1	AB122-PMB-128 mg/L-w/o mucin-Rep1	Other/unspecified
AB122-PMB-16 mg/L-w/o_mucin-Rep1	AB122-PMB-16 mg/L-w/o mucin-Rep1	Other/unspecified
AB122-PMB-48 mg/L-1%_mucin-Rep2	AB122-PMB-48 mg/L-1% mucin-Rep2	Other/unspecified
AB122-PMB-135 mg/L-1% _mucin-Rep3	AB122-PMB-135 mg/L-1% mucin-Rep3	Other/unspecified
AB121-PMB-0.5 mg/L-w/o_mucin-Rep4	AB121-PMB-0.5 mg/L-w/o mucin-Rep4	Other/unspecified
AB121-PMB-0.5 mg/L-w/o_mucin-Rep3	AB121-PMB-0.5 mg/L-w/o mucin-Rep3	Other/unspecified
AB121-PMB-4 mg/L-w/o_mucin-Rep2	AB121-PMB-4 mg/L-w/o mucin-Rep2	Other/unspecified
AB121-PMB-0.5 mg/L-w/o_mucin-Rep2	AB121-PMB-0.5 mg/L-w/o mucin-Rep2	Other/unspecified
AB121-PMB-1 mg/L-w/o_mucin-Rep4	AB121-PMB-1 mg/L-w/o mucin-Rep4	Other/unspecified
AB121-PMB-13 mg/L-1%_mucin-Rep4	AB121-PMB-13 mg/L-1% mucin-Rep4	Other/unspecified
AB121-PMB-0.5 mg/L-1%_mucin-Rep3	AB121-PMB-0.5 mg/L-1% mucin-Rep3	Other/unspecified
AB121-PMB-0.5 mg/L-1%_mucin-Rep2	AB121-PMB-0.5 mg/L-1% mucin-Rep2	Other/unspecified
AB121-PMB-0.25 mg/L-1%_mucin-Rep3	AB121-PMB-0.25 mg/L-1% mucin-Rep3	Other/unspecified
ulcer swab	ulcer swab	Other/unspecified
human gut	human gut	Other/unspecified
rectal	Rectal swab	Gastrointestinal
Corneal scraping	Corneal scraping	Other/unspecified
Lab derived	Lab derived	Other/unspecified
purulent discharge	purulent discharge	Other/unspecified
Laboratory	Laboratory	Other/unspecified
Choanal swab of a migratory bird	Choanal swab of a migratory bird	Other/unspecified
bloodstream infection	bloodstream infection	Other/unspecified
pus aspirate	pus aspirate	Other/unspecified
Turkey meat	Turkey meat	Other/unspecified
Neonatal Blood	Blood	Bloodstream
U CC	U CC	Other/unspecified
fecal sample	Stool/feces	Gastrointestinal
Nostril sample	Nostril sample	Other/unspecified
Clean voided urine	Urine	Urinary
Meropenem Evolution: AB18 WT1	Meropenem Evolution: AB18 WT1	Other/unspecified
Meropenem Evolution: AB18 Mutant 5	Meropenem Evolution: AB18 Mutant 5	Other/unspecified
lab	lab	Other/unspecified
Control Grass (No Manure)	Control Grass (No Manure)	Other/unspecified
Background Grass (no manure on field)	Background Grass (no manure on field)	Other/unspecified
Grass with Chicken Manure	Grass with Chicken Manure	Other/unspecified
Wound swab	Wound/skin/soft tissue	Wound/SSTI
Ucc	Ucc	Other/unspecified
Tissue - R leg	Tissue - R leg	Other/unspecified
Meropenem Evolution: AB18 Mutant 3	Meropenem Evolution: AB18 Mutant 3	Other/unspecified
Meropenem Evolution: AB18 WT2	Meropenem Evolution: AB18 WT2	Other/unspecified
Meropenem Evolution: AB18 Mutant 4	Meropenem Evolution: AB18 Mutant 4	Other/unspecified
nosocomial	nosocomial	Other/unspecified
Meropenem Evolution: AB18 Mutant 2	Meropenem Evolution: AB18 Mutant 2	Other/unspecified
Meropenem Evolution: AB18 Mutant 1	Meropenem Evolution: AB18 Mutant 1	Other/unspecified
FDA-Stanford-Microbiome isolate	FDA-Stanford-Microbiome isolate	Other/unspecified
CVC (central venous catheter)	Device-associated specimen	Device-associated
alcohol foam dispenser in hospital intensive care unit	alcohol foam dispenser in hospital intensive care unit	Other/unspecified
screen	screen	Other/unspecified
embryonic death	embryonic death	Other/unspecified
Bal	Bronchoalveolar lavage	Respiratory
Hospital Environment	Environmental	Environmental
coastal area	coastal area	Other/unspecified
Grass with Pig Manure	Grass with Pig Manure	Other/unspecified
Pleural fluid	Respiratory specimen	Respiratory
Beef meat	Beef meat	Other/unspecified
Mix chicken+turkey meat	Mix chicken+turkey meat	Other/unspecified
patient in hospital	patient in hospital	Other/unspecified
Agricultural surface water	Environmental	Environmental
Grass with Cow Manure	Grass with Cow Manure	Other/unspecified
precooked food	precooked food	Other/unspecified
Tankmilk	Tankmilk	Other/unspecified
unpolluted field from farm land	unpolluted field from farm land	Other/unspecified
urinary catheter	Device-associated specimen	Device-associated
manure	manure	Other/unspecified
Urine (U CC)	Urine	Urinary
Pork meat	Pork meat	Other/unspecified
buffalo meat	buffalo meat	Other/unspecified
clinical material	Unknown	Unknown
Bronch wash	Respiratory specimen	Respiratory
nasal swab	nasal swab	Other/unspecified
conjunctivitis	conjunctivitis	Other/unspecified
C wound, other	Wound/skin/soft tissue	Wound/SSTI
Surgical wound	Wound/skin/soft tissue	Wound/SSTI
food	food	Other/unspecified
C TRA ASP	C TRA ASP	Other/unspecified
Not provided	Unknown	Unknown
venous catheter tip	Device-associated specimen	Device-associated
body fluid	Body fluid	Other body fluid
wound swab sample	Wound/skin/soft tissue	Wound/SSTI
Endotracheal aspiration	Endotracheal aspirate	Respiratory
endotracheal	Endotracheal aspirate	Respiratory
expectoration	expectoration	Other/unspecified
inpatient	inpatient	Other/unspecified
Bone - 1st metatarsal	Bone - 1st metatarsal	Other/unspecified
Bone (R third metatarsal)	Bone (R third metatarsal)	Other/unspecified
C COL misc (BAL)	Bronchoalveolar lavage	Respiratory
Lab-constructed pilB mutant	Lab-constructed pilB mutant	Other/unspecified
Lab-constructed pilA mutant	Lab-constructed pilA mutant	Other/unspecified
Lab-constructed trxA mutant	Lab-constructed trxA mutant	Other/unspecified
Trach Asp	Trach Asp	Other/unspecified
milk	milk	Other/unspecified
patient sputum	Sputum	Respiratory
oil reservoir	oil reservoir	Other/unspecified
Isabela River	Isabela River	Other/unspecified
chicken meat	chicken meat	Other/unspecified
Pus Culture	Pus Culture	Other/unspecified
respiratory sample	Respiratory specimen	Respiratory
Buttock	Buttock	Other/unspecified
Pus culture	Pus culture	Other/unspecified
Agri-water	Environmental	Environmental
sheep meat	sheep meat	Other/unspecified
sp	sp	Other/unspecified
warwound (surv)	warwound (surv)	Other/unspecified
boot swab	boot swab	Other/unspecified
crude oil produced water	Environmental	Environmental
U nephrostomy	U nephrostomy	Other/unspecified
Tissue - L foot	Tissue - L foot	Other/unspecified
C wound (foot)	Wound/skin/soft tissue	Wound/SSTI
left knee wound	Wound/skin/soft tissue	Wound/SSTI
pig meat	pig meat	Other/unspecified
Retail chicken	Retail chicken	Other/unspecified
Retail pork	Retail pork	Other/unspecified
C COL Misc (BAL)	Bronchoalveolar lavage	Respiratory
prawn tissue	prawn tissue	Other/unspecified
Urine (U cath)	Urine	Urinary
C Wound	Wound/skin/soft tissue	Wound/SSTI
Rectal Swab	Rectal swab	Gastrointestinal
environmental	environmental	Other/unspecified
Abscess	Wound/skin/soft tissue	Wound/SSTI
Endotracheal Aspirate	Endotracheal aspirate	Respiratory
chick-box-paper	chick-box-paper	Other/unspecified
vent. liquor	vent. liquor	Other/unspecified
Retail Pork	Retail Pork	Other/unspecified
Ozama River	Ozama River	Other/unspecified
Dairy cattle manure	Dairy cattle manure	Other/unspecified
C misc (sinus)	C misc (sinus)	Other/unspecified
st	st	Other/unspecified
nose	nose	Other/unspecified
Pelvic Fl	Pelvic Fl	Other/unspecified
clinical isolate	clinical isolate	Other/unspecified
Blood sample from neonates	Blood	Bloodstream
tracheal secretions	Tracheal aspirate/secretion	Respiratory
blood sample from a 63 year old man who was hospitalized in ICU	Blood	Bloodstream
Hospital Wastewater	Hospital Wastewater	Other/unspecified
R BKA stump	R BKA stump	Other/unspecified
physical wound	Wound/skin/soft tissue	Wound/SSTI
C Tra Asp	C Tra Asp	Other/unspecified
Bronch Wash	Respiratory specimen	Respiratory
C wound (Buttock)	Wound/skin/soft tissue	Wound/SSTI
water	Environmental	Environmental
oral sawb	oral sawb	Other/unspecified
sewage water	Environmental	Environmental
bronchial secretions	Respiratory specimen	Respiratory
Biological	Biological	Other/unspecified
unspecified swab	unspecified swab	Other/unspecified
ETT secretion	ETT secretion	Other/unspecified
Bronchial aspirate	Respiratory specimen	Respiratory
air	air	Other/unspecified
blood sample	Blood	Bloodstream
NAg resistant derivative of parent strain ATCC 19606	NAg resistant derivative of parent strain ATCC 19606	Other/unspecified
Ag+ tolerant derivative of parent strain ATCC 19606	Ag+ tolerant derivative of parent strain ATCC 19606	Other/unspecified
Nx resistant derivative of parent strain ATCC 19606	Nx resistant derivative of parent strain ATCC 19606	Other/unspecified
clean room of pharmaceutical factory	clean room of pharmaceutical factory	Other/unspecified
Respiratory tract secretions	Respiratory specimen	Respiratory
bone	bone	Other/unspecified
Surveillance swab	Surveillance swab	Other/unspecified
whole Stomoxys flies	whole Stomoxys flies	Other/unspecified
endotracheal aspirate	Endotracheal aspirate	Respiratory
Sputamentum	Sputum	Other/unspecified
Pleural Fluid	Respiratory specimen	Respiratory
skin and soft tissue	Wound/skin/soft tissue	Wound/SSTI
Inpatient	Inpatient	Other/unspecified
rectum	rectum	Other/unspecified
bedside light switch in hospital intensive care unit	bedside light switch in hospital intensive care unit	Other/unspecified
choana	choana	Other/unspecified
lumbar liquor	lumbar liquor	Other/unspecified
fomites	fomites	Other/unspecified
nursing call button in hospital intensive care unit	nursing call button in hospital intensive care unit	Other/unspecified
Skin swab	Wound/skin/soft tissue	Wound/SSTI
sterile tissue	sterile tissue	Other/unspecified
blood sample from a 79 year old woman who was hospitalized in intensive care unit(ICU)	Blood	Bloodstream
Endobronchial tube	Endobronchial tube	Other/unspecified
lung	Respiratory specimen	Respiratory
Hospital effluent	Hospital effluent	Other/unspecified
Bronchial secretion	Respiratory specimen	Respiratory
Catheter tip	Device-associated specimen	Device-associated
T Tra Asp	T Tra Asp	Other/unspecified
wound secretion	Wound/skin/soft tissue	Wound/SSTI
Severe Trauma Site	Severe Trauma Site	Other/unspecified
left stump	left stump	Other/unspecified
ear	Ear specimen	Eye/Ear
blood sample from a 71 year old man who was hospitalized in ICU	Blood	Bloodstream
blood sample from a 46 year old woman who was hospitalized in ICU	Blood	Bloodstream
blood sample from a 43 year old man who was hospitalized in ICU	Blood	Bloodstream
blood sample from a 54 year old woman who was hospitalized in ICU	Blood	Bloodstream
blood sample from a 36 year old woman who was hospitalized in ICU	Blood	Bloodstream
blood sample from a 61 year old man who was hospitalized in ICU	Blood	Bloodstream
blood sample from a 65 year old man who was hospitalized in ICU	Blood	Bloodstream
blood sample from a 70 year old man who was hospitalized in general ward	Blood	Bloodstream
ETTA	ETTA	Other/unspecified
Clinical (Tissue)	Clinical (Tissue)	Other/unspecified
Tracheal aspiration	Tracheal aspirate/secretion	Respiratory
Fish gills	Fish gills	Other/unspecified
env	env	Other/unspecified
ur	ur	Other/unspecified
blood sample from a 69 year old man who was hospitalized in ICU	Blood	Bloodstream
Venous Blood	Blood	Bloodstream
blood sample from a 41 year old woman who was hospitalized in ICU	Blood	Bloodstream
Wound secretions	Wound/skin/soft tissue	Wound/SSTI
Central venous access devices	Central venous access devices	Other/unspecified
C Col Misc - BAL	Bronchoalveolar lavage	Respiratory
skin swab	Wound/skin/soft tissue	Wound/SSTI
Pleural effusion	Respiratory specimen	Respiratory
blood sample from a 60 year old man who was hospitalized in ICU	Blood	Bloodstream
blood sample from a 82 year old man who was hospitalized in ICU	Blood	Bloodstream
Tip of Intravascular catheter	Device-associated specimen	Device-associated
inner root	inner root	Other/unspecified
contamined soil	Environmental	Environmental
midstream urine	Urine	Urinary
blood sample from a 78 year old man who was hospitalized in ICU	Blood	Bloodstream
blood sample from a 62 year old man who was hospitalized in ICU	Blood	Bloodstream
blood sample from a 82 year old woman who was hospitalized in ICU	Blood	Bloodstream
anal swab	anal swab	Other/unspecified
Bone fragment	Bone fragment	Other/unspecified
Biomedical waste site	Biomedical waste site	Other/unspecified
Catheter liquid	Device-associated specimen	Device-associated
Chicken meat	Chicken meat	Other/unspecified
ventilation drainage	ventilation drainage	Other/unspecified
blood sample from a 75 year old man who was hospitalized in ICU	Blood	Bloodstream
throat	throat	Other/unspecified
bone fragment	bone fragment	Other/unspecified
Hospital surface	Environmental	Environmental
Wound (head)	Wound/skin/soft tissue	Wound/SSTI
blood sample from a 64 year old man who was hospitalized in ICU	Blood	Bloodstream
hospital wastewater	hospital wastewater	Other/unspecified
Tracheal Secretion	Tracheal aspirate/secretion	Respiratory
Bed	Bed	Other/unspecified
door handle	door handle	Other/unspecified
Trach aspirate	Trach aspirate	Other/unspecified
Abdominal abscess	Wound/skin/soft tissue	Wound/SSTI
subclavian catheter	Device-associated specimen	Device-associated
draining liquid of kidney transplantation recipient	draining liquid of kidney transplantation recipient	Other/unspecified
Venous Ductal Blood	Blood	Bloodstream
Drain tip	Drain tip	Other/unspecified
ICU	ICU	Other/unspecified
nasopharyngeal swab	Respiratory specimen	Respiratory
Surveillance	Surveillance	Other/unspecified
laboratory	laboratory	Other/unspecified
nasopharynx	nasopharynx	Other/unspecified
blood sample from a 26 year old man who was hospitalized in ICU	Blood	Bloodstream
Care for handlebars	Care for handlebars	Other/unspecified
Phlegm	Phlegm	Other/unspecified
drainage liquid	drainage liquid	Other/unspecified
blood sample from a 83 year old man who was hospitalized in ICU	Blood	Bloodstream
blood sample from a 54 year old man who was hospitalized in ICU	Blood	Bloodstream
left groin wound	Wound/skin/soft tissue	Wound/SSTI
leg bone	leg bone	Other/unspecified
hydrothorax	hydrothorax	Other/unspecified
Wound secretion	Wound/skin/soft tissue	Wound/SSTI
drain fluid	Body fluid	Other body fluid
leg wound	Wound/skin/soft tissue	Wound/SSTI
leg tissue	leg tissue	Other/unspecified
blood sample from a 48 year old man who was hospitalized in ICU	Blood	Bloodstream
Endotracheal secretion	Endotracheal aspirate	Respiratory
Covid-19 patient on mechanical ventilation	Covid-19 patient on mechanical ventilation	Other/unspecified
Nosocomial	Nosocomial	Other/unspecified
Care cart	Care cart	Other/unspecified
Wound Secretion	Wound/skin/soft tissue	Wound/SSTI
blood sample from a 51 year old man who was hospitalized in ICU	Blood	Bloodstream
blood sample from a 72 year old man who was hospitalized in ICU	Blood	Bloodstream
4 bed left side rail	4 bed left side rail	Other/unspecified
5 bed bar	5 bed bar	Other/unspecified
4 bed right side rail	4 bed right side rail	Other/unspecified
Sink- Patient bathroom B06	Sink- Patient bathroom B06	Other/unspecified
High-touch surfaces - Patient area B06	High-touch surfaces - Patient area B06	Other/unspecified
kidney preservation fluid	Body fluid	Other body fluid
Intensive Care Unit	Intensive Care Unit	Other/unspecified
blood sample from a 68 year old man who was hospitalized in ICU	Blood	Bloodstream
blood sample from a 49 year old man who was hospitalized in ICU	Blood	Bloodstream
blood sample from a 66 year old man who was hospitalized in ICU	Blood	Bloodstream
blood sample from a 64 year old woman who was hospitalized in ICU	Blood	Bloodstream
blood sample from a 74year old man who was hospitalized in ICU	Blood	Bloodstream
Patient22 sputum	Sputum	Respiratory
Patient21 sputum	Sputum	Respiratory
tip of aspiration catheter	Device-associated specimen	Device-associated
Bedsheet	Bedsheet	Other/unspecified
Tracheal catheter	Tracheal aspirate/secretion	Respiratory
Hand	Hand	Other/unspecified
Drain	Drain	Other/unspecified
MISC	MISC	Other/unspecified
nose swab	nose swab	Other/unspecified
Irrigation Solution	Irrigation Solution	Other/unspecified
pyogenic fluids	pyogenic fluids	Other/unspecified
Other fluids	Other fluids	Other/unspecified
blood sample from a 50 year old woman who was hospitalized in ICU	Blood	Bloodstream
blood sample from a 56 year old woman who was hospitalized in ICU	Blood	Bloodstream
blood sample from a 57 year old man who was hospitalized in ICU	Blood	Bloodstream
blood sample from a 52 year old man who was hospitalized in ICU	Blood	Bloodstream
blood sample from a 44 year old man who was hospitalized in ICU	Blood	Bloodstream
WOUND/ABSCESS	Wound/skin/soft tissue	Wound/SSTI
Dial device	Device-associated specimen	Device-associated
wound infection	Wound/skin/soft tissue	Wound/SSTI
Intra-abdominal secretions	Intra-abdominal secretions	Other/unspecified
Unknow	Unknow	Other/unspecified
blood sample from a 55 year old woman who was hospitalized in ICU	Blood	Bloodstream
keyboard from hospital environment	Environmental	Environmental
surveillance swab	surveillance swab	Other/unspecified
right pelvis external fixator	right pelvis external fixator	Other/unspecified
Soft tissue	Wound/skin/soft tissue	Wound/SSTI
bedside rail in hospital intensive care unit	bedside rail in hospital intensive care unit	Other/unspecified
URT	URT	Other/unspecified
Patient18 sputum	Sputum	Respiratory
ETT	ETT	Other/unspecified
Throat swab 37	Throat swab	Respiratory
aspirate	aspirate	Other/unspecified
Faces	Faces	Other/unspecified
Ear secretions	Ear specimen	Eye/Ear
Throat swab 34	Throat swab	Respiratory
Not collected	Unknown	Unknown
Throat swab 39	Throat swab	Respiratory
Throat swab 21	Throat swab	Respiratory
Patient41 sputum	Sputum	Respiratory
Catheter urine	Catheter urine	Urinary
Condensed water	Environmental	Environmental
Ventilator	Device-associated specimen	Device-associated
eye after gunshot wound	Wound/skin/soft tissue	Wound/SSTI
Arterial catheter tip	Device-associated specimen	Device-associated
Tissue Culture	Tissue Culture	Other/unspecified
Throat swab 2	Throat swab	Respiratory
Endotracheal aspirates	Endotracheal aspirate	Respiratory
Patient49 sputum	Sputum	Respiratory
Patient43 sputum	Sputum	Respiratory
Patient42 sputum	Sputum	Respiratory
Patient32 sputum	Sputum	Respiratory
Patient27 sputum	Sputum	Respiratory
Patient61 sputum	Sputum	Respiratory
Patient55 sputum	Sputum	Respiratory
Stethoscope	Stethoscope	Other/unspecified
petroleum in presence of CO2	petroleum in presence of CO2	Other/unspecified
not applicable	Unknown	Unknown
blood sample from a 67 year old woman who was hospitalized in ICU	Blood	Bloodstream
blood sample from a 45 year old man who was hospitalized in ICU	Blood	Bloodstream
blood sample from a 74 year old man who was hospitalized in ICU	Blood	Bloodstream
blood sample from a 79 year old man who was hospitalized in ICU	Blood	Bloodstream
blood sample from a 77 year old man who was hospitalized in ICU	Blood	Bloodstream
blood sample from a 72 year old woman who was hospitalized in ICU	Blood	Bloodstream
blood sample from patient hospitalized in intensive care unit (ICU)	Blood	Bloodstream
blood sample from a 79 year old man who was hospitalized in general ward	Blood	Bloodstream
blood sample from a 39 year old man who was hospitalized in ICU	Blood	Bloodstream
Endotracheal throat swab	Endotracheal aspirate	Respiratory
Liquide d'aspiration bronchique	Respiratory specimen	Respiratory
tracheal mucosa	Tracheal aspirate/secretion	Respiratory
Gall bladder	Gall bladder	Other/unspecified
blood sample from a 66 year old woman who was hospitalized in ICU	Blood	Bloodstream
blood sample from a 24 year old woman who was hospitalized in ICU	Blood	Bloodstream
Bedsore	Bedsore	Other/unspecified
blood sample from a 70 year old woman who was hospitalized in ICU	Blood	Bloodstream
Defibrillator	Defibrillator	Other/unspecified
Furniture surface	Environmental	Environmental
cervix swab	cervix swab	Other/unspecified
Paramedical personnel	Paramedical personnel	Other/unspecified
Electrocardiogram device	Device-associated specimen	Device-associated
bloodstream	bloodstream	Other/unspecified
blood sample from a 67 year old man who was hospitalized in ICU	Blood	Bloodstream
bl	bl	Other/unspecified
Withdrawing fluid	Body fluid	Other body fluid
Ascites	Body fluid	Other body fluid
Throat swab 38	Throat swab	Respiratory
Throat swab 30	Throat swab	Respiratory
Throat swab 29	Throat swab	Respiratory
Throat swab 27	Throat swab	Respiratory
Throat swab 19	Throat swab	Respiratory
Throat swab 18	Throat swab	Respiratory
Throat swab 15	Throat swab	Respiratory
Throat swab 10	Throat swab	Respiratory
Throat swab 1	Throat swab	Respiratory
Throat swab 5	Throat swab	Respiratory
Throat swab 4	Throat swab	Respiratory
venous duct	venous duct	Other/unspecified
wound/abscess	Wound/skin/soft tissue	Wound/SSTI
Soap dispenser	Soap dispenser	Other/unspecified
Catheter-associated urinary tract infection	Device-associated specimen	Device-associated
Bronchial secretions	Respiratory specimen	Respiratory
Tissues	Tissues	Other/unspecified
Broncho-alveolar lavage	Bronchoalveolar lavage	Respiratory
lavage fluid	Body fluid	Other body fluid
Throat swab 33	Throat swab	Respiratory
Throat swab 20	Throat swab	Respiratory
Catheter Tip	Device-associated specimen	Device-associated
sterile tissue of foot	sterile tissue of foot	Other/unspecified
periprosthetic tissue	periprosthetic tissue	Other/unspecified
Shaldon catheter	Device-associated specimen	Device-associated
secretions	secretions	Other/unspecified
catheter (blood)	Blood	Bloodstream
Mid-Stream Urine	Urine	Urinary
Other secretions	Other secretions	Other/unspecified
urinary	urinary	Other/unspecified
blood sample from a 88 year old man who was hospitalized in ICU	Blood	Bloodstream
The outer surface of the ventilator	Device-associated specimen	Device-associated
High-touch surfaces - Patient area B02	High-touch surfaces - Patient area B02	Other/unspecified
Sink in common area	Sink in common area	Other/unspecified
High-touch surfaces - Patient area A07	High-touch surfaces - Patient area A07	Other/unspecified
Catheter	Device-associated specimen	Device-associated
Secreta	Secreta	Other/unspecified
Patient52 sputum	Sputum	Respiratory
Patient50 sputum	Sputum	Respiratory
Patient48 sputum	Sputum	Respiratory
blood sample from a 70 year old man who was hospitalized in ICU	Blood	Bloodstream
blood sample from a 42 year old man who was hospitalized in ICU	Blood	Bloodstream
Throat swab 11	Throat swab	Respiratory
Handrails and adjustment levers on an ICU bed	Handrails and adjustment levers on an ICU bed	Other/unspecified
Other specimens	Other specimens	Other/unspecified
Hip joint	Hip joint	Other/unspecified
Rectal	Rectal swab	Gastrointestinal
blood sample from a 76 year old man who was hospitalized in ICU	Blood	Bloodstream
blood sample from a 59 year old man who was hospitalized in ICU	Blood	Bloodstream
patient17	patient17	Other/unspecified
Patient9 sputum	Sputum	Respiratory
blood sample from a 17 year old man who was hospitalized in ICU	Blood	Bloodstream
tracheal aspirate from hospitalized patient 1	Tracheal aspirate/secretion	Respiratory
abdomen	abdomen	Other/unspecified
High-touch surfaces - Patient area A06	High-touch surfaces - Patient area A06	Other/unspecified
bronchial lavage	Respiratory specimen	Respiratory
Abdominal wound	Wound/skin/soft tissue	Wound/SSTI
groin swab	groin swab	Other/unspecified
blood sample from a 40 year old woman who was hospitalized in ICU	Blood	Bloodstream
Biological secretion	Biological secretion	Other/unspecified
endotracheal secretion	Endotracheal aspirate	Respiratory
tip of central venous catheter	Device-associated specimen	Device-associated
catheter swab	Device-associated specimen	Device-associated
Environment	Environmental	Environmental
Patient26 sputum	Sputum	Respiratory
Patient3 sputum	Sputum	Respiratory
blood sample from a 61 year old woman who was hospitalized in ICU	Blood	Bloodstream
Electrocardiogram clip	Electrocardiogram clip	Other/unspecified
patient14	patient14	Other/unspecified
anus	anus	Other/unspecified
patient1	patient1	Other/unspecified
The outer surface of the covering pair of the orderly's gloves	Environmental	Environmental
Handrails and levers on the resuscitation bed	Handrails and levers on the resuscitation bed	Other/unspecified
pharyngeal swab	pharyngeal swab	Other/unspecified
blood sample from a 58 year old woman who was hospitalized in ICU	Blood	Bloodstream
seroperitoneum	seroperitoneum	Other/unspecified
skin damage	Wound/skin/soft tissue	Wound/SSTI
environmental isolate	environmental isolate	Other/unspecified
Mucopurulent Sputum	Sputum	Respiratory
wound discharge	Wound/skin/soft tissue	Wound/SSTI
Throat swab 40	Throat swab	Respiratory
Throat swab 35	Throat swab	Respiratory
Throat swab 8	Throat swab	Respiratory
Throat swab 6	Throat swab	Respiratory
Throat swab 3	Throat swab	Respiratory
CSF	Cerebrospinal fluid	CNS
wound exudate	Wound/skin/soft tissue	Wound/SSTI
mucoid sputum	Sputum	Respiratory
Endotracheal tube	Endotracheal aspirate	Respiratory
urethral swab	urethral swab	Other/unspecified
Not surgical wound	Wound/skin/soft tissue	Wound/SSTI
Lung/Blood	Respiratory specimen	Respiratory
Sacral eschar	Sacral eschar	Other/unspecified
Pressure ulcer	Pressure ulcer	Other/unspecified
perineum	perineum	Other/unspecified
Burn	Burn wound	Wound/SSTI
bronchoalveolar lavage from hospitalized patient 4	Bronchoalveolar lavage	Respiratory
TS	TS	Other/unspecified
COVID-19 hospitalized patient in the Intensive Care Unit	COVID-19 hospitalized patient in the Intensive Care Unit	Other/unspecified
Expectoration	Expectoration	Other/unspecified
Scrotal wound	Wound/skin/soft tissue	Wound/SSTI
blood sample from a 46 year old man who was hospitalized in ICU	Blood	Bloodstream
Throat swab 36	Throat swab	Respiratory
ascitis fluid	Body fluid	Other body fluid
C wound - Buttock	Wound/skin/soft tissue	Wound/SSTI
Throat swab 14	Throat swab	Respiratory
Haemodialysis tunneled cuffed catheter tip	Device-associated specimen	Device-associated
blood sample from a 69 year old woman who was hospitalized in ICU	Blood	Bloodstream
Surfaces surveillance	Surfaces surveillance	Other/unspecified
Pleuroperitoneal Fluid	Body fluid	Other body fluid
E.T Tube aspirate	E.T Tube aspirate	Other/unspecified
blood sample from a 55 year old man who was hospitalized in genral ward	Blood	Bloodstream
blood sample from a 68year old woman who was hospitalized in ICU	Blood	Bloodstream
patient2	patient2	Other/unspecified
9 bed bar	9 bed bar	Other/unspecified
biliary fluid	Body fluid	Other body fluid
patient6	patient6	Other/unspecified
patient5	patient5	Other/unspecified
patient8	patient8	Other/unspecified
patient15	patient15	Other/unspecified
patient9	patient9	Other/unspecified
patient7	patient7	Other/unspecified
patient10	patient10	Other/unspecified
Clinical sample, sputum.	Sputum	Respiratory
broncheal fluid	Respiratory specimen	Respiratory
Patient28 sputum	Sputum	Respiratory
washroom sink in hospital intensive care unit	washroom sink in hospital intensive care unit	Other/unspecified
screening swab	screening swab	Other/unspecified
Syringe driver	Syringe driver	Other/unspecified
Medical personnel	Medical personnel	Other/unspecified
Intravenous pole	Intravenous pole	Other/unspecified
Refrigerator handle	Refrigerator handle	Other/unspecified
Respiratory assistance device	Respiratory specimen	Respiratory
patient16	patient16	Other/unspecified
patient13	patient13	Other/unspecified
patient3	patient3	Other/unspecified
12 bed bar	12 bed bar	Other/unspecified
Throat swab 25	Throat swab	Respiratory
Patient31 sputum	Sputum	Respiratory
colostomy	colostomy	Other/unspecified
conjuctiva	conjuctiva	Other/unspecified
patient4	patient4	Other/unspecified
cerebrospinal fluid (CSF)	Cerebrospinal fluid	CNS
Sink- Patient bathroom B02	Sink- Patient bathroom B02	Other/unspecified
Pus swab	Pus swab	Other/unspecified
hydroperitoneum	hydroperitoneum	Other/unspecified
blood sample from a 45 year old woman who was hospitalized in ICU	Blood	Bloodstream
blood sample from hospitalized patient 2	Blood	Bloodstream
Tracheobronchial aspirate	Tracheobronchial aspirate	Other/unspecified
school toilet	school toilet	Other/unspecified
The outer surface of the artificial lung ventilation device	Respiratory specimen	Respiratory
Material from the respiratory tract	Respiratory specimen	Respiratory
Fluid	Body fluid	Other body fluid
Patient2 sputum	Sputum	Respiratory
waste water effluent	Environmental	Environmental
Rectal swab/stool	Rectal swab	Gastrointestinal
High-touch surfaces - Patient area A03	High-touch surfaces - Patient area A03	Other/unspecified
Throat swab 24	Throat swab	Respiratory
BAL(RLL)	Bronchoalveolar lavage	Respiratory
Throat swab 26	Throat swab	Respiratory
Throat swab 28	Throat swab	Respiratory
Throat swab 7	Throat swab	Respiratory
Perianal swab	Perianal swab	Other/unspecified
biological sample	biological sample	Other/unspecified
Bone biopsy	Bone biopsy	Other/unspecified
Inguinal swab	Inguinal swab	Other/unspecified
bronchoalveolar fluid	Bronchoalveolar lavage	Respiratory
Pharyngeal swab	Pharyngeal swab	Other/unspecified
Bloodstream	Bloodstream	Other/unspecified
environmental swab	environmental swab	Other/unspecified
Hand Swab	Hand Swab	Other/unspecified
urine from ICU patient	Urine	Urinary
hemoculture	hemoculture	Other/unspecified
peritoneal fluid	Body fluid	Other body fluid
Bedside left button	Bedside left button	Other/unspecified
liquor	liquor	Other/unspecified
stoma swab	stoma swab	Other/unspecified
Hydrothorax	Hydrothorax	Other/unspecified
puncture fluid	Body fluid	Other body fluid
Patient8 sputum	Sputum	Respiratory
Throat swab 41	Throat swab	Respiratory
Throat swab 23	Throat swab	Respiratory
Throat swab 9	Throat swab	Respiratory
Disinfectant dispenser	Disinfectant dispenser	Other/unspecified
Throat swab 32	Throat swab	Respiratory
Throat swab 16	Throat swab	Respiratory
Treatment table	Treatment table	Other/unspecified
Throat swab 31	Throat swab	Respiratory
Missing	Unknown	Unknown
C Misc (L elbow Joint)	C Misc (L elbow Joint)	Other/unspecified
blood sample from a 32 year old man who was hospitalized in ICU	Blood	Bloodstream
Bedside table	Bedside table	Other/unspecified
Bed end handrail	Bed end handrail	Other/unspecified
Urinary catheter	Device-associated specimen	Device-associated
The outer surface of the doctor's overall	Environmental	Environmental
Umbilicus	Umbilicus	Other/unspecified
Throat swab 22	Throat swab	Respiratory
Waste water	Environmental	Environmental
Cornea secretion	Cornea secretion	Other/unspecified
Urinary catheterization	Urinary catheterization	Other/unspecified
Urines	Urines	Other/unspecified
urine sample	Urine	Urinary
Sink Basin	Sink Basin	Other/unspecified
High-touch surfaces - Patient area B01	High-touch surfaces - Patient area B01	Other/unspecified
Abscesses	Abscesses	Other/unspecified
bronchoalveolar wash	Bronchoalveolar lavage	Respiratory
Enviromental	Enviromental	Other/unspecified
egg shells	egg shells	Other/unspecified
biopsy	biopsy	Other/unspecified
Severe Trauma Site bone	Severe Trauma Site bone	Other/unspecified
Lavage fluid	Body fluid	Other body fluid
Tracheal suction specimen	Tracheal aspirate/secretion	Respiratory
blood sample from a 59 year old woman who was hospitalized in ICU	Blood	Bloodstream
Inguinal swab (burn)	Burn wound	Wound/SSTI
Alveolar lavage fluid	Body fluid	Other body fluid
intra-abdominal	intra-abdominal	Other/unspecified
hospital acquired infection	hospital acquired infection	Other/unspecified
Throat swab 13	Throat swab	Respiratory
Throat swab 12	Throat swab	Respiratory
neurosurgery department	neurosurgery department	Other/unspecified
tracheostoma	tracheostoma	Other/unspecified
Throat swab 17	Throat swab	Respiratory
bronchoscopy secretion	Bronchoalveolar lavage	Respiratory
bronchial aspirate	Respiratory specimen	Respiratory
Bedside right button	Bedside right button	Other/unspecified
Fibrobronchoscope	Fibrobronchoscope	Other/unspecified
waste water	Environmental	Environmental
catheter urine	Catheter urine	Urinary
Distal bronchial sample	Respiratory specimen	Respiratory
bedsore	bedsore	Other/unspecified
Necrotic wound swabs	Wound/skin/soft tissue	Wound/SSTI
Bloodstream infection	Bloodstream infection	Other/unspecified
fluid	Body fluid	Other body fluid
Dispensers for liquid soap and hand sanitizer	Dispensers for liquid soap and hand sanitizer	Other/unspecified
Bronchial secretions/BAL	Bronchoalveolar lavage	Respiratory
bronch wash	Respiratory specimen	Respiratory
blood sample from a 99 year old man who was hospitalized in ICU	Blood	Bloodstream
hospital drawer	hospital drawer	Other/unspecified
water fountain	Environmental	Environmental
IV line	IV line	Other/unspecified
perianal swab	perianal swab	Other/unspecified
Surface water in a pond	Environmental	Environmental
The outer surface of the orderly's overall	Environmental	Environmental
department of neurology	department of neurology	Other/unspecified
Expectorations	Expectorations	Other/unspecified
Clinical sample, endotracheal aspirate	Endotracheal aspirate	Respiratory
Pulmonary secretion	Pulmonary secretion	Other/unspecified
perihepatic fluid	Body fluid	Other body fluid
Nasotracheal aspiration	Nasotracheal aspiration	Other/unspecified
C wound (Hip/Right)	Wound/skin/soft tissue	Wound/SSTI
blood sample from hospitalized patient 3	Blood	Bloodstream
C misc (Bone/Left)	C misc (Bone/Left)	Other/unspecified
Mid-stream urine	Urine	Urinary
hospital inanimate surface	Environmental	Environmental
Cathether	Cathether	Other/unspecified
excreted bodily substance	excreted bodily substance	Other/unspecified
Central Line Tip	Device-associated specimen	Device-associated
Tejido ingle	Tejido ingle	Other/unspecified
lake water	Environmental	Environmental
Vaginal secretion	Vaginal secretion	Other/unspecified
blood from a female with septicemia	Blood	Bloodstream
Bronchial Secretion	Respiratory specimen	Respiratory
FLUID	Body fluid	Other body fluid
Urine sample	Urine	Urinary
Eye discharge	Eye specimen	Eye/Ear
burn patient	Burn wound	Wound/SSTI
CNS	CNS	Other/unspecified
mini bronchoalveolar lavage	Bronchoalveolar lavage	Respiratory
periprosthetic liquid	periprosthetic liquid	Other/unspecified
laparoscopic wound	Wound/skin/soft tissue	Wound/SSTI
Wound sample	Wound/skin/soft tissue	Wound/SSTI
CATHETER	Device-associated specimen	Device-associated
sacrum	sacrum	Other/unspecified
SP	SP	Other/unspecified
not provided	Unknown	Unknown
Endotracheal	Endotracheal aspirate	Respiratory
Groin swab	Groin swab	Other/unspecified
maxillary sinus	maxillary sinus	Other/unspecified
Intercostal Tube site	Intercostal Tube site	Other/unspecified
Ulcer	Ulcer	Other/unspecified
Hospital ICU	Hospital ICU	Other/unspecified
discharge of drainage	discharge of drainage	Other/unspecified
Post-chlorinated-WWTP	Post-chlorinated-WWTP	Other/unspecified
hospital chair	hospital chair	Other/unspecified
Bacterial strain	Bacterial strain	Other/unspecified
blood sample from a 38 year old man who was hospitalized in ICU	Blood	Bloodstream
Skin biopsy	Wound/skin/soft tissue	Wound/SSTI
ND	ND	Other/unspecified
C wound (R hip)	Wound/skin/soft tissue	Wound/SSTI
leg	leg	Other/unspecified
Device	Device-associated specimen	Device-associated
subcutaneous flap	subcutaneous flap	Other/unspecified
central venous catheter	Device-associated specimen	Device-associated
Rawalpindi	Rawalpindi	Other/unspecified
Biological sample	Biological sample	Other/unspecified
sputum sample	Sputum	Respiratory
ankle wound	Wound/skin/soft tissue	Wound/SSTI
LLE Tissue	LLE Tissue	Other/unspecified
Chair in hospital room	Chair in hospital room	Other/unspecified
Tracheal secret.	Tracheal aspirate/secretion	Respiratory
Surveillance culture	Surveillance culture	Other/unspecified
school toilet floor	school toilet floor	Other/unspecified
WOUND SWAB	Wound/skin/soft tissue	Wound/SSTI
Skin smear	Wound/skin/soft tissue	Wound/SSTI
Ward water 5	Environmental	Environmental
Ward water 3	Environmental	Environmental
eye	Eye specimen	Eye/Ear
ulcer	ulcer	Other/unspecified
TIP CULTURE	TIP CULTURE	Other/unspecified
Tracheal Secretions	Tracheal aspirate/secretion	Respiratory
unknown, clinical	unknown, clinical	Other/unspecified
The surface of the manipulation table	Environmental	Environmental
clinical specimen	clinical specimen	Other/unspecified
skin and soft tissue from inpatient	Wound/skin/soft tissue	Wound/SSTI
Tracheal secretions	Tracheal aspirate/secretion	Respiratory
Anal margin	Anal margin	Other/unspecified
Nose throat swab	Throat swab	Respiratory
hospital bed	hospital bed	Other/unspecified
The outer surface of the covering pair of doctor's gloves	Environmental	Environmental
Bedsores	Bedsores	Other/unspecified
Skin smears	Wound/skin/soft tissue	Wound/SSTI
Pancreatic secretion	Pancreatic secretion	Other/unspecified
pets	pets	Other/unspecified
Wound swab foot	Wound/skin/soft tissue	Wound/SSTI
Wound swab leg	Wound/skin/soft tissue	Wound/SSTI
The outer surface of the nurse's overall	Environmental	Environmental
alveolar bronchial lavage	Respiratory specimen	Respiratory
Door handle	Door handle	Other/unspecified
The outer surface of the electric pump	Environmental	Environmental
Mediastinal fluid	Body fluid	Other body fluid
C wound - Foot	Wound/skin/soft tissue	Wound/SSTI
Hospital ventilator	Device-associated specimen	Device-associated
soil sample	Environmental	Environmental
Penis swab	Penis swab	Other/unspecified
Vesical catheter	Device-associated specimen	Device-associated
EB	EB	Other/unspecified
Sputum CRS	Sputum	Respiratory
fibia, 57-yr-old man	fibia, 57-yr-old man	Other/unspecified
hand	hand	Other/unspecified
Nasobronchial lavage	Nasobronchial lavage	Other/unspecified
Umbilical cord secretions	Umbilical cord secretions	Other/unspecified
Hospital Floor	Hospital Floor	Other/unspecified
Arteriovenous catheter	Device-associated specimen	Device-associated
Not Applicable	Unknown	Unknown
Foley Catheter	Device-associated specimen	Device-associated
Hospital Effluent	Hospital Effluent	Other/unspecified
wound surface	Wound/skin/soft tissue	Wound/SSTI
Sink Plumbing Trap	Sink Plumbing Trap	Other/unspecified
Dialysate	Dialysate	Other/unspecified
Bronchoalveolair fluid	Bronchoalveolar lavage	Respiratory
bronchio-nasal eashing	Respiratory specimen	Respiratory
Chlorinated-WWTP	Chlorinated-WWTP	Other/unspecified
surgical site	surgical site	Other/unspecified
ATCC collection	ATCC collection	Other/unspecified
bone culture	bone culture	Other/unspecified
I.V. Cannula	I.V. Cannula	Other/unspecified
Cannula	Cannula	Other/unspecified
perirectal	Rectal swab	Gastrointestinal
mangrove soil	Environmental	Environmental
ear pus	Ear specimen	Eye/Ear
vegetable market soil	Environmental	Environmental
bronchial wash	Respiratory specimen	Respiratory
bronchioalveolar lavage	Respiratory specimen	Respiratory
superficial wound	Wound/skin/soft tissue	Wound/SSTI
sputum from 85 year old female	Sputum	Respiratory
wound abcess	Wound/skin/soft tissue	Wound/SSTI
perineal isolate	perineal isolate	Other/unspecified
peri-anal swab	peri-anal swab	Other/unspecified
perianal	perianal	Other/unspecified
CSU	CSU	Other/unspecified

## Sheet: S9_Pasteur_MLST_freq
ST	Genome_count	Percentage	Cumulative_%
2	6125	58.33	58.33
1	583	5.55	63.89
25	268	2.55	66.44
79	141	1.34	67.78
164	132	1.26	69.04
new_ST	132	1.26	70.3
new_alleles	128	1.22	71.51
10	124	1.18	72.7
78	123	1.17	73.87
15	119	1.13	75
19	116	1.1	76.1
40	76	0.72	76.83
636	63	0.6	77.43
16	61	0.58	78.01
156	54	0.51	78.52
499	51	0.49	79.01
52	46	0.44	79.45
3	45	0.43	79.88
85	45	0.43	80.3
374	45	0.43	80.73
215	43	0.41	81.14
46	42	0.4	81.54
406	41	0.39	81.93
437	39	0.37	82.3
32	37	0.35	82.66
150	35	0.33	82.99
Untyped	34	0.32	83.31
187	32	0.3	83.62
126	30	0.29	83.9
250	30	0.29	84.19
492	28	0.27	84.46
23	27	0.26	84.71
113	27	0.26	84.97
109	25	0.24	85.21
49	23	0.22	85.43
600	23	0.22	85.65
108	21	0.2	85.85
404	21	0.2	86.05
267	20	0.19	86.24
158	18	0.17	86.41
360	18	0.17	86.58
400	18	0.17	86.75
106	17	0.16	86.91
570	17	0.16	87.08
94	16	0.15	87.23
107	16	0.15	87.38
514	16	0.15	87.53
622	16	0.15	87.69
2334	16	0.15	87.84
44	15	0.14	87.98
81	15	0.14	88.12
149	15	0.14	88.27
575	15	0.14	88.41
1088	15	0.14	88.55
1090	15	0.14	88.7
103	14	0.13	88.83
193	14	0.13	88.96
416	14	0.13	89.1
1579	14	0.13	89.23
2327	14	0.13	89.36
203	13	0.12	89.49
221	13	0.12	89.61
417	13	0.12	89.73
216	12	0.11	89.85
415	12	0.11	89.96
1580	12	0.11	90.08
132	11	0.1	90.18
422	11	0.1	90.29
462	11	0.1	90.39
1479	11	0.1	90.5
142	10	0.1	90.59
241	10	0.1	90.69
318	10	0.1	90.78
500	10	0.1	90.88
20	9	0.09	90.96
33	9	0.09	91.05
45	9	0.09	91.13
155	9	0.09	91.22
328	9	0.09	91.3
1904	9	0.09	91.39
2118	9	0.09	91.48
77	8	0.08	91.55
172	8	0.08	91.63
271	8	0.08	91.7
388	8	0.08	91.78
412	8	0.08	91.86
1027	8	0.08	91.93
54	7	0.07	92
129	7	0.07	92.07
152	7	0.07	92.13
239	7	0.07	92.2
243	7	0.07	92.27
331	7	0.07	92.33
724	7	0.07	92.4
1230	7	0.07	92.47
1512	7	0.07	92.53
2474	7	0.07	92.6
138	6	0.06	92.66
345	6	0.06	92.71
348	6	0.06	92.77
464	6	0.06	92.83
571	6	0.06	92.89
625	6	0.06	92.94
632	6	0.06	93
641	6	0.06	93.06
652	6	0.06	93.11
866	6	0.06	93.17
1111	6	0.06	93.23
2034	6	0.06	93.29
2139	6	0.06	93.34
2266	6	0.06	93.4
36	5	0.05	93.45
98	5	0.05	93.5
136	5	0.05	93.54
195	5	0.05	93.59
338	5	0.05	93.64
353	5	0.05	93.69
459	5	0.05	93.73
584	5	0.05	93.78
604	5	0.05	93.83
991	5	0.05	93.88
1093	5	0.05	93.92
6	4	0.04	93.96
34	4	0.04	94
154	4	0.04	94.04
213	4	0.04	94.08
218	4	0.04	94.11
256	4	0.04	94.15
285	4	0.04	94.19
294	4	0.04	94.23
372	4	0.04	94.27
438	4	0.04	94.3
494	4	0.04	94.34
623	4	0.04	94.38
624	4	0.04	94.42
638	4	0.04	94.46
647	4	0.04	94.5
664	4	0.04	94.53
730	4	0.04	94.57
806	4	0.04	94.61
821	4	0.04	94.65
976	4	0.04	94.69
1014	4	0.04	94.72
1018	4	0.04	94.76
1022	4	0.04	94.8
1079	4	0.04	94.84
1336	4	0.04	94.88
1554	4	0.04	94.91
1555	4	0.04	94.95
2140	4	0.04	94.99
2339	4	0.04	95.03
57	3	0.03	95.06
105	3	0.03	95.09
111	3	0.03	95.11
130	3	0.03	95.14
229	3	0.03	95.17
237	3	0.03	95.2
240	3	0.03	95.23
273	3	0.03	95.26
309	3	0.03	95.29
351	3	0.03	95.31
403	3	0.03	95.34
428	3	0.03	95.37
490	3	0.03	95.4
578	3	0.03	95.43
690	3	0.03	95.46
717	3	0.03	95.49
734	3	0.03	95.51
738	3	0.03	95.54
764	3	0.03	95.57
911	3	0.03	95.6
1048	3	0.03	95.63
1131	3	0.03	95.66
1137	3	0.03	95.69
1142	3	0.03	95.71
1153	3	0.03	95.74
1223	3	0.03	95.77
1302	3	0.03	95.8
1430	3	0.03	95.83
1432	3	0.03	95.86
1487	3	0.03	95.89
1550	3	0.03	95.91
1828	3	0.03	95.94
1878	3	0.03	95.97
1890	3	0.03	96
2238	3	0.03	96.03
2251	3	0.03	96.06
2317	3	0.03	96.09
11	2	0.02	96.1
12	2	0.02	96.12
28	2	0.02	96.14
38	2	0.02	96.16
39	2	0.02	96.18
42	2	0.02	96.2
47	2	0.02	96.22
53	2	0.02	96.24
56	2	0.02	96.26
104	2	0.02	96.28
118	2	0.02	96.3
141	2	0.02	96.31
151	2	0.02	96.33
160	2	0.02	96.35
188	2	0.02	96.37
274	2	0.02	96.39
282	2	0.02	96.41
307	2	0.02	96.43
315	2	0.02	96.45
333	2	0.02	96.47
342	2	0.02	96.49
349	2	0.02	96.5
357	2	0.02	96.52
358	2	0.02	96.54
364	2	0.02	96.56
367	2	0.02	96.58
411	2	0.02	96.6
424	2	0.02	96.62
440	2	0.02	96.64
504	2	0.02	96.66
509	2	0.02	96.68
513	2	0.02	96.7
515	2	0.02	96.71
516	2	0.02	96.73
536	2	0.02	96.75
537	2	0.02	96.77
602	2	0.02	96.79
626	2	0.02	96.81
651	2	0.02	96.83
653	2	0.02	96.85
665	2	0.02	96.87
669	2	0.02	96.89
729	2	0.02	96.9
745	2	0.02	96.92
810	2	0.02	96.94
848	2	0.02	96.96
876	2	0.02	96.98
881	2	0.02	97
922	2	0.02	97.02
941	2	0.02	97.04
960	2	0.02	97.06
973	2	0.02	97.08
979	2	0.02	97.1
1039	2	0.02	97.11
1077	2	0.02	97.13
1095	2	0.02	97.15
1102	2	0.02	97.17
1106	2	0.02	97.19
1168	2	0.02	97.21
1190	2	0.02	97.23
1191	2	0.02	97.25
1356	2	0.02	97.27
1411	2	0.02	97.29
1422	2	0.02	97.3
1438	2	0.02	97.32
1448	2	0.02	97.34
2114	2	0.02	97.36
2135	2	0.02	97.38
2146	2	0.02	97.4
2183	2	0.02	97.42
2197	2	0.02	97.44
2248	2	0.02	97.46
2250	2	0.02	97.48
2264	2	0.02	97.5
2478	2	0.02	97.51
2493	2	0.02	97.53
2497	2	0.02	97.55
2499	2	0.02	97.57
2526	2	0.02	97.59
2542	2	0.02	97.61
2543	2	0.02	97.63
2549	2	0.02	97.65
2576	2	0.02	97.67
2643	2	0.02	97.69
2676	2	0.02	97.7
2732	2	0.02	97.72
9	1	0.01	97.73
22	1	0.01	97.74
35	1	0.01	97.75
37	1	0.01	97.76
48	1	0.01	97.77
58	1	0.01	97.78
80	1	0.01	97.79
128	1	0.01	97.8
131	1	0.01	97.81
137	1	0.01	97.82
139	1	0.01	97.83
145	1	0.01	97.84
162	1	0.01	97.85
163	1	0.01	97.86
238	1	0.01	97.87
242	1	0.01	97.88
252	1	0.01	97.89
255	1	0.01	97.9
265	1	0.01	97.9
268	1	0.01	97.91
280	1	0.01	97.92
283	1	0.01	97.93
292	1	0.01	97.94
298	1	0.01	97.95
329	1	0.01	97.96
341	1	0.01	97.97
350	1	0.01	97.98
352	1	0.01	97.99
356	1	0.01	98
370	1	0.01	98.01
392	1	0.01	98.02
402	1	0.01	98.03
405	1	0.01	98.04
413	1	0.01	98.05
414	1	0.01	98.06
419	1	0.01	98.07
425	1	0.01	98.08
431	1	0.01	98.09
448	1	0.01	98.1
452	1	0.01	98.1
460	1	0.01	98.11
470	1	0.01	98.12
479	1	0.01	98.13
508	1	0.01	98.14
510	1	0.01	98.15
512	1	0.01	98.16
521	1	0.01	98.17
524	1	0.01	98.18
525	1	0.01	98.19
527	1	0.01	98.2
528	1	0.01	98.21
529	1	0.01	98.22
532	1	0.01	98.23
534	1	0.01	98.24
535	1	0.01	98.25
577	1	0.01	98.26
621	1	0.01	98.27
639	1	0.01	98.28
648	1	0.01	98.29
650	1	0.01	98.3
656	1	0.01	98.3
658	1	0.01	98.31
659	1	0.01	98.32
661	1	0.01	98.33
662	1	0.01	98.34
668	1	0.01	98.35
671	1	0.01	98.36
673	1	0.01	98.37
674	1	0.01	98.38
697	1	0.01	98.39
719	1	0.01	98.4
721	1	0.01	98.41
727	1	0.01	98.42
740	1	0.01	98.43
755	1	0.01	98.44
756	1	0.01	98.45
763	1	0.01	98.46
765	1	0.01	98.47
766	1	0.01	98.48
773	1	0.01	98.49
823	1	0.01	98.5
857	1	0.01	98.5
858	1	0.01	98.51
867	1	0.01	98.52
875	1	0.01	98.53
878	1	0.01	98.54
879	1	0.01	98.55
880	1	0.01	98.56
920	1	0.01	98.57
923	1	0.01	98.58
927	1	0.01	98.59
938	1	0.01	98.6
939	1	0.01	98.61
942	1	0.01	98.62
946	1	0.01	98.63
963	1	0.01	98.64
972	1	0.01	98.65
990	1	0.01	98.66
1028	1	0.01	98.67
1029	1	0.01	98.68
1035	1	0.01	98.69
1042	1	0.01	98.7
1057	1	0.01	98.7
1091	1	0.01	98.71
1100	1	0.01	98.72
1108	1	0.01	98.73
1112	1	0.01	98.74
1117	1	0.01	98.75
1118	1	0.01	98.76
1126	1	0.01	98.77
1127	1	0.01	98.78
1130	1	0.01	98.79
1133	1	0.01	98.8
1138	1	0.01	98.81
1140	1	0.01	98.82
1143	1	0.01	98.83
1159	1	0.01	98.84
1165	1	0.01	98.85
1179	1	0.01	98.86
1195	1	0.01	98.87
1197	1	0.01	98.88
1228	1	0.01	98.89
1232	1	0.01	98.9
1233	1	0.01	98.9
1252	1	0.01	98.91
1278	1	0.01	98.92
1303	1	0.01	98.93
1338	1	0.01	98.94
1357	1	0.01	98.95
1362	1	0.01	98.96
1384	1	0.01	98.97
1412	1	0.01	98.98
1418	1	0.01	98.99
1425	1	0.01	99
1426	1	0.01	99.01
1431	1	0.01	99.02
1433	1	0.01	99.03
1436	1	0.01	99.04
1437	1	0.01	99.05
1447	1	0.01	99.06
1450	1	0.01	99.07
1459	1	0.01	99.08
1463	1	0.01	99.09
1472	1	0.01	99.1
1520	1	0.01	99.1
1543	1	0.01	99.11
1544	1	0.01	99.12
1545	1	0.01	99.13
1546	1	0.01	99.14
1547	1	0.01	99.15
1548	1	0.01	99.16
1549	1	0.01	99.17
1572	1	0.01	99.18
1573	1	0.01	99.19
1574	1	0.01	99.2
1596	1	0.01	99.21
1627	1	0.01	99.22
1641	1	0.01	99.23
1756	1	0.01	99.24
1822	1	0.01	99.25
1858	1	0.01	99.26
1863	1	0.01	99.27
1866	1	0.01	99.28
1907	1	0.01	99.29
1910	1	0.01	99.3
2033	1	0.01	99.3
2089	1	0.01	99.31
2106	1	0.01	99.32
2113	1	0.01	99.33
2115	1	0.01	99.34
2119	1	0.01	99.35
2122	1	0.01	99.36
2136	1	0.01	99.37
2141	1	0.01	99.38
2142	1	0.01	99.39
2143	1	0.01	99.4
2145	1	0.01	99.41
2147	1	0.01	99.42
2149	1	0.01	99.43
2150	1	0.01	99.44
2157	1	0.01	99.45
2158	1	0.01	99.46
2159	1	0.01	99.47
2160	1	0.01	99.48
2167	1	0.01	99.49
2180	1	0.01	99.5
2207	1	0.01	99.5
2236	1	0.01	99.51
2243	1	0.01	99.52
2247	1	0.01	99.53
2252	1	0.01	99.54
2253	1	0.01	99.55
2260	1	0.01	99.56
2271	1	0.01	99.57
2276	1	0.01	99.58
2321	1	0.01	99.59
2353	1	0.01	99.6
2423	1	0.01	99.61
2424	1	0.01	99.62
2426	1	0.01	99.63
2480	1	0.01	99.64
2483	1	0.01	99.65
2484	1	0.01	99.66
2485	1	0.01	99.67
2495	1	0.01	99.68
2500	1	0.01	99.69
2501	1	0.01	99.7
2512	1	0.01	99.7
2514	1	0.01	99.71
2518	1	0.01	99.72
2519	1	0.01	99.73
2520	1	0.01	99.74
2532	1	0.01	99.75
2544	1	0.01	99.76
2545	1	0.01	99.77
2546	1	0.01	99.78
2555	1	0.01	99.79
2560	1	0.01	99.8
2561	1	0.01	99.81
2571	1	0.01	99.82
2577	1	0.01	99.83
2583	1	0.01	99.84
2620	1	0.01	99.85
2631	1	0.01	99.86
2635	1	0.01	99.87
2642	1	0.01	99.88
2683	1	0.01	99.89
2689	1	0.01	99.9
2700	1	0.01	99.9
2702	1	0.01	99.91
2711	1	0.01	99.92
2716	1	0.01	99.93
2725	1	0.01	99.94
2726	1	0.01	99.95
2727	1	0.01	99.96
2728	1	0.01	99.97
2729	1	0.01	99.98
2731	1	0.01	99.99
2733	1	0.01	100

## Sheet: S10_Oxford_MLST_freq
Oxford_ST_or_profile	Genome_count	Percentage	Cumulative_%	Typing_status
Untyped	7389	70.37	70.37	Untyped/incomplete
new_ST	410	3.9	74.28	Non-numeric/novel profile
new_alleles	295	2.81	77.09	Non-numeric/novel profile
229	177	1.69	78.77	Numeric ST
350	89	0.85	79.62	Numeric ST
447	87	0.83	80.45	Numeric ST
1418	85	0.81	81.26	Numeric ST
281	75	0.71	81.97	Numeric ST
236	57	0.54	82.51	Numeric ST
231	55	0.52	83.04	Numeric ST
225	53	0.5	83.54	Numeric ST
931	46	0.44	83.98	Numeric ST
758	45	0.43	84.41	Numeric ST
349	41	0.39	84.8	Numeric ST
112	40	0.38	85.18	Numeric ST
1089	37	0.35	85.53	Numeric ST
208	36	0.34	85.88	Numeric ST
106	35	0.33	86.21	Numeric ST
355	26	0.25	86.46	Numeric ST
1739	25	0.24	86.7	Numeric ST
195	24	0.23	86.92	Numeric ST
128	22	0.21	87.13	Numeric ST
2089	22	0.21	87.34	Numeric ST
1552	19	0.18	87.52	Numeric ST
2287	19	0.18	87.7	Numeric ST
234	19	0.18	87.89	Numeric ST
942	19	0.18	88.07	Numeric ST
1100	18	0.17	88.24	Numeric ST
348	17	0.16	88.4	Numeric ST
462	17	0.16	88.56	Numeric ST
642	17	0.16	88.72	Numeric ST
514	15	0.14	88.87	Numeric ST
585	15	0.14	89.01	Numeric ST
993	15	0.14	89.15	Numeric ST
1567	14	0.13	89.29	Numeric ST
2889	14	0.13	89.42	Numeric ST
391	14	0.13	89.55	Numeric ST
848	14	0.13	89.69	Numeric ST
105	13	0.12	89.81	Numeric ST
498	13	0.12	89.93	Numeric ST
1557	12	0.11	90.05	Numeric ST
451	12	0.11	90.16	Numeric ST
691	12	0.11	90.28	Numeric ST
2569	11	0.1	90.38	Numeric ST
2887	11	0.1	90.49	Numeric ST
499	11	0.1	90.59	Numeric ST
823	11	0.1	90.7	Numeric ST
1325	10	0.1	90.79	Numeric ST
1489	10	0.1	90.89	Numeric ST
1637	10	0.1	90.98	Numeric ST
276	10	0.1	91.08	Numeric ST
744	10	0.1	91.17	Numeric ST
865	10	0.1	91.27	Numeric ST
929	10	0.1	91.36	Numeric ST
2893	9	0.09	91.45	Numeric ST
490	9	0.09	91.53	Numeric ST
928	9	0.09	91.62	Numeric ST
1051	8	0.08	91.7	Numeric ST
1333	8	0.08	91.77	Numeric ST
1694	8	0.08	91.85	Numeric ST
552	8	0.08	91.92	Numeric ST
718	8	0.08	92	Numeric ST
836	8	0.08	92.08	Numeric ST
860	8	0.08	92.15	Numeric ST
930	8	0.08	92.23	Numeric ST
973	8	0.08	92.3	Numeric ST
1054	7	0.07	92.37	Numeric ST
1115	7	0.07	92.44	Numeric ST
2888	7	0.07	92.5	Numeric ST
2948	7	0.07	92.57	Numeric ST
381	7	0.07	92.64	Numeric ST
819	7	0.07	92.7	Numeric ST
1208	6	0.06	92.76	Numeric ST
1320	6	0.06	92.82	Numeric ST
1338	6	0.06	92.88	Numeric ST
1491	6	0.06	92.93	Numeric ST
1588	6	0.06	92.99	Numeric ST
542	6	0.06	93.05	Numeric ST
613	6	0.06	93.1	Numeric ST
862	6	0.06	93.16	Numeric ST
884	6	0.06	93.22	Numeric ST
919	6	0.06	93.28	Numeric ST
124	5	0.05	93.32	Numeric ST
1597	5	0.05	93.37	Numeric ST
191	5	0.05	93.42	Numeric ST
1911	5	0.05	93.47	Numeric ST
1962	5	0.05	93.51	Numeric ST
1972	5	0.05	93.56	Numeric ST
2006	5	0.05	93.61	Numeric ST
218	5	0.05	93.66	Numeric ST
2512	5	0.05	93.7	Numeric ST
502	5	0.05	93.75	Numeric ST
558	5	0.05	93.8	Numeric ST
710	5	0.05	93.85	Numeric ST
747	5	0.05	93.9	Numeric ST
784	5	0.05	93.94	Numeric ST
956	5	0.05	93.99	Numeric ST
966	5	0.05	94.04	Numeric ST
1000	4	0.04	94.08	Numeric ST
104	4	0.04	94.11	Numeric ST
1052	4	0.04	94.15	Numeric ST
1053	4	0.04	94.19	Numeric ST
1352	4	0.04	94.23	Numeric ST
1483	4	0.04	94.27	Numeric ST
1506	4	0.04	94.3	Numeric ST
1518	4	0.04	94.34	Numeric ST
1627	4	0.04	94.38	Numeric ST
1752	4	0.04	94.42	Numeric ST
1839	4	0.04	94.46	Numeric ST
1933	4	0.04	94.5	Numeric ST
1961	4	0.04	94.53	Numeric ST
1980	4	0.04	94.57	Numeric ST
2246	4	0.04	94.61	Numeric ST
227	4	0.04	94.65	Numeric ST
2730	4	0.04	94.69	Numeric ST
440	4	0.04	94.72	Numeric ST
450	4	0.04	94.76	Numeric ST
582	4	0.04	94.8	Numeric ST
690	4	0.04	94.84	Numeric ST
699	4	0.04	94.88	Numeric ST
705	4	0.04	94.91	Numeric ST
761	4	0.04	94.95	Numeric ST
873	4	0.04	94.99	Numeric ST
878	4	0.04	95.03	Numeric ST
943	4	0.04	95.07	Numeric ST
1158	3	0.03	95.1	Numeric ST
1301	3	0.03	95.12	Numeric ST
1337	3	0.03	95.15	Numeric ST
1351	3	0.03	95.18	Numeric ST
1464	3	0.03	95.21	Numeric ST
1523	3	0.03	95.24	Numeric ST
1580	3	0.03	95.27	Numeric ST
1593	3	0.03	95.3	Numeric ST
1596	3	0.03	95.32	Numeric ST
1641	3	0.03	95.35	Numeric ST
1736	3	0.03	95.38	Numeric ST
184	3	0.03	95.41	Numeric ST
203	3	0.03	95.44	Numeric ST
205	3	0.03	95.47	Numeric ST
2095	3	0.03	95.5	Numeric ST
2098	3	0.03	95.52	Numeric ST
2141	3	0.03	95.55	Numeric ST
2174	3	0.03	95.58	Numeric ST
2184	3	0.03	95.61	Numeric ST
2210	3	0.03	95.64	Numeric ST
2331	3	0.03	95.67	Numeric ST
2750	3	0.03	95.7	Numeric ST
2892	3	0.03	95.72	Numeric ST
3276	3	0.03	95.75	Numeric ST
3387	3	0.03	95.78	Numeric ST
353	3	0.03	95.81	Numeric ST
369	3	0.03	95.84	Numeric ST
425	3	0.03	95.87	Numeric ST
432	3	0.03	95.9	Numeric ST
469	3	0.03	95.92	Numeric ST
472	3	0.03	95.95	Numeric ST
620	3	0.03	95.98	Numeric ST
683	3	0.03	96.01	Numeric ST
734	3	0.03	96.04	Numeric ST
749	3	0.03	96.07	Numeric ST
877	3	0.03	96.1	Numeric ST
953	3	0.03	96.12	Numeric ST
1002	2	0.02	96.14	Numeric ST
1005	2	0.02	96.16	Numeric ST
1007	2	0.02	96.18	Numeric ST
1008	2	0.02	96.2	Numeric ST
1009	2	0.02	96.22	Numeric ST
1028	2	0.02	96.24	Numeric ST
1056	2	0.02	96.26	Numeric ST
1060	2	0.02	96.28	Numeric ST
1078	2	0.02	96.3	Numeric ST
1181	2	0.02	96.31	Numeric ST
1313	2	0.02	96.33	Numeric ST
1336	2	0.02	96.35	Numeric ST
1364	2	0.02	96.37	Numeric ST
1395	2	0.02	96.39	Numeric ST
1416	2	0.02	96.41	Numeric ST
1431	2	0.02	96.43	Numeric ST
1447	2	0.02	96.45	Numeric ST
1451	2	0.02	96.47	Numeric ST
1454	2	0.02	96.49	Numeric ST
1456	2	0.02	96.5	Numeric ST
1459	2	0.02	96.52	Numeric ST
1508	2	0.02	96.54	Numeric ST
1519	2	0.02	96.56	Numeric ST
1587	2	0.02	96.58	Numeric ST
1590	2	0.02	96.6	Numeric ST
1701	2	0.02	96.62	Numeric ST
1703	2	0.02	96.64	Numeric ST
1772	2	0.02	96.66	Numeric ST
1775	2	0.02	96.68	Numeric ST
1776	2	0.02	96.7	Numeric ST
1821	2	0.02	96.71	Numeric ST
1838	2	0.02	96.73	Numeric ST
1927	2	0.02	96.75	Numeric ST
1928	2	0.02	96.77	Numeric ST
1929	2	0.02	96.79	Numeric ST
1947	2	0.02	96.81	Numeric ST
1988	2	0.02	96.83	Numeric ST
2025	2	0.02	96.85	Numeric ST
2118	2	0.02	96.87	Numeric ST
2146	2	0.02	96.89	Numeric ST
2152	2	0.02	96.9	Numeric ST
2227	2	0.02	96.92	Numeric ST
2279	2	0.02	96.94	Numeric ST
235	2	0.02	96.96	Numeric ST
2422	2	0.02	96.98	Numeric ST
2425	2	0.02	97	Numeric ST
2437	2	0.02	97.02	Numeric ST
2455	2	0.02	97.04	Numeric ST
2496	2	0.02	97.06	Numeric ST
2500	2	0.02	97.08	Numeric ST
2525	2	0.02	97.1	Numeric ST
2532	2	0.02	97.11	Numeric ST
2538	2	0.02	97.13	Numeric ST
2558	2	0.02	97.15	Numeric ST
2568	2	0.02	97.17	Numeric ST
2667	2	0.02	97.19	Numeric ST
2733	2	0.02	97.21	Numeric ST
2748	2	0.02	97.23	Numeric ST
2770	2	0.02	97.25	Numeric ST
2774	2	0.02	97.27	Numeric ST
2775	2	0.02	97.29	Numeric ST
2776	2	0.02	97.3	Numeric ST
2816	2	0.02	97.32	Numeric ST
2895	2	0.02	97.34	Numeric ST
2940	2	0.02	97.36	Numeric ST
3041	2	0.02	97.38	Numeric ST
305	2	0.02	97.4	Numeric ST
3275	2	0.02	97.42	Numeric ST
3342	2	0.02	97.44	Numeric ST
364	2	0.02	97.46	Numeric ST
378	2	0.02	97.48	Numeric ST
429	2	0.02	97.5	Numeric ST
460	2	0.02	97.51	Numeric ST
493	2	0.02	97.53	Numeric ST
511	2	0.02	97.55	Numeric ST
553	2	0.02	97.57	Numeric ST
635	2	0.02	97.59	Numeric ST
692	2	0.02	97.61	Numeric ST
697	2	0.02	97.63	Numeric ST
732	2	0.02	97.65	Numeric ST
799	2	0.02	97.67	Numeric ST
924	2	0.02	97.69	Numeric ST
934	2	0.02	97.7	Numeric ST
951	2	0.02	97.72	Numeric ST
952	2	0.02	97.74	Numeric ST
955	2	0.02	97.76	Numeric ST
957	2	0.02	97.78	Numeric ST
963	2	0.02	97.8	Numeric ST
972	2	0.02	97.82	Numeric ST
999	2	0.02	97.84	Numeric ST
1003	1	0.01	97.85	Numeric ST
1004	1	0.01	97.86	Numeric ST
1006	1	0.01	97.87	Numeric ST
1010	1	0.01	97.88	Numeric ST
1011	1	0.01	97.89	Numeric ST
1012	1	0.01	97.9	Numeric ST
1013	1	0.01	97.9	Numeric ST
1015	1	0.01	97.91	Numeric ST
1016	1	0.01	97.92	Numeric ST
1022	1	0.01	97.93	Numeric ST
1025	1	0.01	97.94	Numeric ST
1026	1	0.01	97.95	Numeric ST
1061	1	0.01	97.96	Numeric ST
1090	1	0.01	97.97	Numeric ST
1111	1	0.01	97.98	Numeric ST
1114	1	0.01	97.99	Numeric ST
1134	1	0.01	98	Numeric ST
1161	1	0.01	98.01	Numeric ST
1167	1	0.01	98.02	Numeric ST
1174	1	0.01	98.03	Numeric ST
1180	1	0.01	98.04	Numeric ST
1199	1	0.01	98.05	Numeric ST
1201	1	0.01	98.06	Numeric ST
1209	1	0.01	98.07	Numeric ST
1210	1	0.01	98.08	Numeric ST
1302	1	0.01	98.09	Numeric ST
131	1	0.01	98.1	Numeric ST
1321	1	0.01	98.1	Numeric ST
133	1	0.01	98.11	Numeric ST
1332	1	0.01	98.12	Numeric ST
1341	1	0.01	98.13	Numeric ST
1342	1	0.01	98.14	Numeric ST
1345	1	0.01	98.15	Numeric ST
1346	1	0.01	98.16	Numeric ST
1366	1	0.01	98.17	Numeric ST
1377	1	0.01	98.18	Numeric ST
1384	1	0.01	98.19	Numeric ST
1386	1	0.01	98.2	Numeric ST
1387	1	0.01	98.21	Numeric ST
1388	1	0.01	98.22	Numeric ST
1396	1	0.01	98.23	Numeric ST
1398	1	0.01	98.24	Numeric ST
1422	1	0.01	98.25	Numeric ST
1448	1	0.01	98.26	Numeric ST
1450	1	0.01	98.27	Numeric ST
1469	1	0.01	98.28	Numeric ST
1490	1	0.01	98.29	Numeric ST
1499	1	0.01	98.3	Numeric ST
1510	1	0.01	98.3	Numeric ST
1528	1	0.01	98.31	Numeric ST
1529	1	0.01	98.32	Numeric ST
1537	1	0.01	98.33	Numeric ST
1562	1	0.01	98.34	Numeric ST
1563	1	0.01	98.35	Numeric ST
1564	1	0.01	98.36	Numeric ST
1583	1	0.01	98.37	Numeric ST
1585	1	0.01	98.38	Numeric ST
1586	1	0.01	98.39	Numeric ST
1589	1	0.01	98.4	Numeric ST
1615	1	0.01	98.41	Numeric ST
1621	1	0.01	98.42	Numeric ST
1635	1	0.01	98.43	Numeric ST
1685	1	0.01	98.44	Numeric ST
1692	1	0.01	98.45	Numeric ST
1760	1	0.01	98.46	Numeric ST
1773	1	0.01	98.47	Numeric ST
1777	1	0.01	98.48	Numeric ST
1808	1	0.01	98.49	Numeric ST
1816	1	0.01	98.5	Numeric ST
1846	1	0.01	98.5	Numeric ST
1847	1	0.01	98.51	Numeric ST
1848	1	0.01	98.52	Numeric ST
1880	1	0.01	98.53	Numeric ST
1930	1	0.01	98.54	Numeric ST
1957	1	0.01	98.55	Numeric ST
1987	1	0.01	98.56	Numeric ST
1989	1	0.01	98.57	Numeric ST
2005	1	0.01	98.58	Numeric ST
2021	1	0.01	98.59	Numeric ST
2022	1	0.01	98.6	Numeric ST
2054	1	0.01	98.61	Numeric ST
2056	1	0.01	98.62	Numeric ST
2073	1	0.01	98.63	Numeric ST
2075	1	0.01	98.64	Numeric ST
2091	1	0.01	98.65	Numeric ST
2092	1	0.01	98.66	Numeric ST
2094	1	0.01	98.67	Numeric ST
2127	1	0.01	98.68	Numeric ST
2143	1	0.01	98.69	Numeric ST
2190	1	0.01	98.7	Numeric ST
2201	1	0.01	98.7	Numeric ST
2203	1	0.01	98.71	Numeric ST
2209	1	0.01	98.72	Numeric ST
2215	1	0.01	98.73	Numeric ST
2216	1	0.01	98.74	Numeric ST
2238	1	0.01	98.75	Numeric ST
2241	1	0.01	98.76	Numeric ST
2242	1	0.01	98.77	Numeric ST
2243	1	0.01	98.78	Numeric ST
2245	1	0.01	98.79	Numeric ST
2248	1	0.01	98.8	Numeric ST
2271	1	0.01	98.81	Numeric ST
2280	1	0.01	98.82	Numeric ST
2288	1	0.01	98.83	Numeric ST
2303	1	0.01	98.84	Numeric ST
2304	1	0.01	98.85	Numeric ST
2311	1	0.01	98.86	Numeric ST
2325	1	0.01	98.87	Numeric ST
233	1	0.01	98.88	Numeric ST
2355	1	0.01	98.89	Numeric ST
2363	1	0.01	98.9	Numeric ST
2379	1	0.01	98.9	Numeric ST
2381	1	0.01	98.91	Numeric ST
2392	1	0.01	98.92	Numeric ST
2405	1	0.01	98.93	Numeric ST
2427	1	0.01	98.94	Numeric ST
2435	1	0.01	98.95	Numeric ST
2439	1	0.01	98.96	Numeric ST
2440	1	0.01	98.97	Numeric ST
2449	1	0.01	98.98	Numeric ST
2459	1	0.01	98.99	Numeric ST
2476	1	0.01	99	Numeric ST
2483	1	0.01	99.01	Numeric ST
2493	1	0.01	99.02	Numeric ST
2528	1	0.01	99.03	Numeric ST
2535	1	0.01	99.04	Numeric ST
2536	1	0.01	99.05	Numeric ST
2572	1	0.01	99.06	Numeric ST
2592	1	0.01	99.07	Numeric ST
2593	1	0.01	99.08	Numeric ST
2594	1	0.01	99.09	Numeric ST
2596	1	0.01	99.1	Numeric ST
2640	1	0.01	99.1	Numeric ST
2661	1	0.01	99.11	Numeric ST
2691	1	0.01	99.12	Numeric ST
2692	1	0.01	99.13	Numeric ST
2697	1	0.01	99.14	Numeric ST
2713	1	0.01	99.15	Numeric ST
2734	1	0.01	99.16	Numeric ST
2736	1	0.01	99.17	Numeric ST
2741	1	0.01	99.18	Numeric ST
2749	1	0.01	99.19	Numeric ST
2751	1	0.01	99.2	Numeric ST
2752	1	0.01	99.21	Numeric ST
2762	1	0.01	99.22	Numeric ST
2764	1	0.01	99.23	Numeric ST
2769	1	0.01	99.24	Numeric ST
2771	1	0.01	99.25	Numeric ST
2772	1	0.01	99.26	Numeric ST
2773	1	0.01	99.27	Numeric ST
2777	1	0.01	99.28	Numeric ST
2778	1	0.01	99.29	Numeric ST
2779	1	0.01	99.3	Numeric ST
2808	1	0.01	99.3	Numeric ST
2812	1	0.01	99.31	Numeric ST
2813	1	0.01	99.32	Numeric ST
2814	1	0.01	99.33	Numeric ST
2815	1	0.01	99.34	Numeric ST
2859	1	0.01	99.35	Numeric ST
2903	1	0.01	99.36	Numeric ST
296	1	0.01	99.37	Numeric ST
2974	1	0.01	99.38	Numeric ST
3008	1	0.01	99.39	Numeric ST
3015	1	0.01	99.4	Numeric ST
3036	1	0.01	99.41	Numeric ST
3047	1	0.01	99.42	Numeric ST
3083	1	0.01	99.43	Numeric ST
3086	1	0.01	99.44	Numeric ST
310	1	0.01	99.45	Numeric ST
3183	1	0.01	99.46	Numeric ST
3208	1	0.01	99.47	Numeric ST
3231	1	0.01	99.48	Numeric ST
3245	1	0.01	99.49	Numeric ST
3256	1	0.01	99.5	Numeric ST
3266	1	0.01	99.5	Numeric ST
3272	1	0.01	99.51	Numeric ST
3274	1	0.01	99.52	Numeric ST
3299	1	0.01	99.53	Numeric ST
3329	1	0.01	99.54	Numeric ST
3333	1	0.01	99.55	Numeric ST
3388	1	0.01	99.56	Numeric ST
3389	1	0.01	99.57	Numeric ST
3401	1	0.01	99.58	Numeric ST
370	1	0.01	99.59	Numeric ST
374	1	0.01	99.6	Numeric ST
383	1	0.01	99.61	Numeric ST
417	1	0.01	99.62	Numeric ST
423	1	0.01	99.63	Numeric ST
427	1	0.01	99.64	Numeric ST
473	1	0.01	99.65	Numeric ST
574	1	0.01	99.66	Numeric ST
579	1	0.01	99.67	Numeric ST
605	1	0.01	99.68	Numeric ST
652	1	0.01	99.69	Numeric ST
657	1	0.01	99.7	Numeric ST
714	1	0.01	99.7	Numeric ST
731	1	0.01	99.71	Numeric ST
745	1	0.01	99.72	Numeric ST
753	1	0.01	99.73	Numeric ST
816	1	0.01	99.74	Numeric ST
856	1	0.01	99.75	Numeric ST
867	1	0.01	99.76	Numeric ST
871	1	0.01	99.77	Numeric ST
880	1	0.01	99.78	Numeric ST
881	1	0.01	99.79	Numeric ST
893	1	0.01	99.8	Numeric ST
932	1	0.01	99.81	Numeric ST
937	1	0.01	99.82	Numeric ST
940	1	0.01	99.83	Numeric ST
941	1	0.01	99.84	Numeric ST
945	1	0.01	99.85	Numeric ST
949	1	0.01	99.86	Numeric ST
950	1	0.01	99.87	Numeric ST
954	1	0.01	99.88	Numeric ST
961	1	0.01	99.89	Numeric ST
964	1	0.01	99.9	Numeric ST
965	1	0.01	99.9	Numeric ST
967	1	0.01	99.91	Numeric ST
979	1	0.01	99.92	Numeric ST
980	1	0.01	99.93	Numeric ST
981	1	0.01	99.94	Numeric ST
984	1	0.01	99.95	Numeric ST
985	1	0.01	99.96	Numeric ST
988	1	0.01	99.97	Numeric ST
989	1	0.01	99.98	Numeric ST
992	1	0.01	99.99	Numeric ST
994	1	0.01	100	Numeric ST

[truncated: 19 more sheets: S11_ST_by_Country, S12_Pasteur SLV-CC, S13_Oxford CC, S14_AMR_burden_per_genome, S15_AMR_class_by_CC_full, S16_Top_AMR_genes, S17_OXA_family_by_CC, S18_NDM1_CC_and_country, S19_IS_stats, S20_Dunn_IS, S21_VF_prev, S22_VF_cat, S23_CV_compare, S24_IS_VF, S25_AcquiredLike_Burden, S26_Correlation_Sensitivity, S27_Lineage_Adjusted_Model, S28_Metadata_Bias_Summary, S29_SLV_CC_Representative]
